# Supplementary material for: Adherence is associated with a favorable outcome after lung transplantation
Source: PLoS One. 2019 Dec 17;14(12):e0226167. doi: 10.1371/journal.pone.0226167 (PMC6917262; doi:10.1371/journal.pone.0226167)
Supplement: S1 File — (CSV) [file pone.0226167.s001.csv]

pat_id	pat_age	pat_age_at_tx	pat_sex_cat	tx_diagnosis_cat_recoded	tx_type_cat	bos_stage_cat	bos_cat	bos_survival_time	ras_cat	ras_cat_recoded	score_1y	score_1y_cutoff	subscore01_1y	subscore02_1y	subscore03_1y	subscore04_1y	subscore05_1y	score_1_2y	score_1_2y_cutoff	subscore01_1_2y	subscore02_1_2y	subscore03_1_2y	subscore04_1_2y	subscore05_1_2y	score_2y	score_2y_cutoff	subscore01_2y	subscore02_2y	subscore03_2y	subscore04_2y	subscore05_2y	score_1_3y	score_1_3y_cutoff	subscore01_1_3y	subscore02_1_3y	subscore03_1_3y	subscore04_1_3y	subscore05_1_3y	score_3y	score_3y_cutoff	subscore01_3y	subscore02_3y	subscore03_3y	subscore04_3y	subscore05_3y	stat_inpatient_count	stat_inpatient_time_sum	stat_mean_qol	stat_trough_level_compliance
1	22	16	2	1	DLTx	0	0	1970		0								70	0	0	1	0	1	1	70	1	0	1	0	1	1	62,5	0	1,25	0,75	0,25	0,25	1,25	60	0	1,666666667	0,666666667	0,333333333	0	1,333333333	0	0	7,2	48
2	21	15	1	4	DLTx	0	0	2101		0																						70	0	1	1	0	0	1	70	0	1	1	0	0	1	0	0	9,4	61
3	29	28	2	1	DLTx	0	0	380		0	79,67741935	0	0	0	0	0,870967742	1,161290323	81,11111111	1	0	0	0	0,777777778	1,111111111	90	1	0	0	0	0,2	0,8	81,11111111	0	0	0	0	0,777777778	1,111111111								7	0	6,666666667	34
4	35	33	2	3	DLTx	0,5	0	540	1	1	83,75	1	0	0,125	0	0,375	1,125	85	1	0	0,083333333	0	0,416666667	1	87,5	1	0	0	0	0,5	0,75	84,70588235	0	0	0,058823529	0,058823529	0,529411765	0,882352941	84	0	0	0	0,2	0,8	0,6	2	6	6,9	26
5	39	36	2	1	DLTx	0	0	1140		0	81,11111111	0	0	0	0	0,555555556	1,333333333	86,47058824	1	0	0,176470588	0	0,294117647	0,882352941	92,5	1	0	0,375	0	0	0,375	83,6	0	0	0,24	0,08	0,32	1	77,5	0	0	0,375	0,25	0,375	1,25	2	20	7,288461538	27
6	55	51	1	3	DLTx	0	0	1272	0	0	80	0	0,333333333	0,083333333	0,25	0,5	0,833333333	80,45454545	1	0,363636364	0,045454545	0,181818182	0,590909091	0,772727273	81	1	0,4	0	0,1	0,7	0,7	81,2	0	0,4	0,04	0,16	0,52	0,76	86,66666667	1	0,666666667	0	0	0	0,666666667	3	150	6,52173913	48
7	55	51	1	2	SLTx	3	1	197	0	0	76,36363636	0	0,181818182	0,454545455	0,090909091	1	0,636363636	76,36363636	1	0,181818182	0,454545455	0,090909091	1	0,636363636								76,36363636	0	0,181818182	0,454545455	0,090909091	1	0,636363636								1	37	7,5	38
8	62	56	1	3	DLTx	0	0	350		0	62,85714286	0	0,714285714	0,714285714	0,142857143	1,285714286	0,857142857	65,55555556	0	0,666666667	0,555555556	0,111111111	1,222222222	0,888888889	75	1	0,5	0	0	1	1	65,55555556	0	0,666666667	0,555555556	0,111111111	1,222222222	0,888888889								3	8	3	48
9	33	27	1	1	DLTx	1	1	1443	0	0	75,55555556	0	0,444444444	0,222222222	0,555555556	0,333333333	0,888888889	72,85714286	0	0,428571429	0,5	0,357142857	0,285714286	1,142857143	68	1	0,4	1	0	0,2	1,6	64,70588235	0	0,588235294	0,764705882	0,470588235	0,411764706	1,294117647	26,66666667	0	1,333333333	2	1	1	2	2	13	8,763157895	30
10	27	22	2	1	DLTx	3	1	370	0	0	75	0	0,083333333	0,166666667	0,25	0,916666667	1,083333333	65	0	0,3	0,3	0,55	1,15	1,2	50	0	0,625	0,5	1	1,5	1,375	65	0	0,3	0,3	0,55	1,15	1,2								2	96	6,852941176	23
11	31	25	2	1	DLTx	0	0	324		0	73,33333333	0	0,333333333	0,416666667	0,333333333	0,5	1,083333333	73,33333333	0	0,333333333	0,416666667	0,333333333	0,5	1,083333333								73,33333333	0	0,333333333	0,416666667	0,333333333	0,5	1,083333333								1	0	9,055555556	29
12	37	32	2	1	DLTx	3	1	543	1	1	80	0	0,272727273	0,090909091	0,181818182	0,454545455	1	73,33333333	0	0,333333333	0,333333333	0,166666667	0,666666667	1,166666667	62,85714286	0	0,428571429	0,714285714	0,142857143	1	1,428571429	72,10526316	0	0,315789474	0,421052632	0,157894737	0,736842105	1,157894737	50	0	0	2	0	2	1	5	223	6,033333333	36
13	43	38	2	1	DLTx	0,5	0	1751		0	72,5	0	0	0,25	0	0,75	1,75	70	0	0,285714286	0,285714286	0,285714286	0,428571429	1,714285714	66,66666667	0	0,666666667	0,333333333	0,666666667	0	1,666666667	73,33333333	0	0,333333333	0,222222222	0,222222222	0,333333333	1,555555556	85	0	0,5	0	0	0	1	2	0	6,6	46
14	43	38	1	1	DLTx	3	1	198	0	0	71,53846154	0	0,307692308	0,461538462	0,307692308	0,769230769	1	71,53846154	0	0,307692308	0,461538462	0,307692308	0,769230769	1								71,53846154	0	0,307692308	0,461538462	0,307692308	0,769230769	1								3	0	4,916666667	42
15	46	42	1	1	DLTx	0,5	0	1543		0	83,33333333	1	0	0	0	0,5	1,166666667	80	1	0,25	0,125	0	0,375	1,25	70	1	1	0,5	0	0	1,5	81	0	0,3	0,1	0	0,5	1	85	0	0,5	0	0	1	0	0	0	9,346153846	55
16	22	17	1	1	DLTx	0	0	1667		0	82,5	1	0,25	0	0,25	1,25	0	80	1	0,5	0	0,125	1,125	0,25	77,5	1	0,75	0	0	1	0,5	78,18181818	0	0,454545455	0	0,090909091	1,363636364	0,272727273	73,33333333	0	0,333333333	0	0	2	0,333333333	0	0	9,066666667	63
17	43	38	2	1	DLTx	0	0	1505		0	84,28571429	1	0	0	0	0,571428571	1	85	1	0	0	0,1	0,4	1	86,66666667	1	0	0	0,333333333	0	1	85,83333333	0	0	0	0,083333333	0,333333333	1	90	1	0	0	0	0	1	0	0	6,538461538	43
18	45	40	2	1	DLTx	0,5	0	1489		0	77,61904762	0	0,19047619	0,142857143	0,142857143	0,904761905	0,857142857	76,4516129	1	0,322580645	0,129032258	0,225806452	0,838709677	0,838709677	74	1	0,6	0,1	0,4	0,7	0,8	73,82352941	0	0,441176471	0,147058824	0,205882353	0,911764706	0,911764706	46,66666667	0	1,666666667	0,333333333	0	1,666666667	1,666666667	2	0	4,228571429	48
19	35	30	1	1	DLTx	0,5	0	1513		0	81,42857143	1	0	0,285714286	0,142857143	0,142857143	1,285714286	82,22222222	1	0	0,222222222	0,111111111	0,111111111	1,333333333	85	1	0	0	0	0	1,5	80,83333333	0	0	0,333333333	0,083333333	0,333333333	1,166666667	76,66666667	0	0	0,666666667	0	1	0,666666667	0	0	7,333333333	49
20	39	34	1	1	DLTx	0	0	1508		0	85	1	0,166666667	0,166666667	0	0	1,166666667	85	1	0,125	0,25	0	0	1,125	85	1	0	0,5	0	0	1	85	0	0,1	0,3	0	0	1,1	85	0	0	0,5	0	0	1	2	0	9,125	32
21	35	30	2	1	DLTx	0,5	0	1063	0	0	75	0	0,125	0,125	0,125	0,5	1,625	76	0	0,1	0,2	0,1	0,5	1,5	80	1	0	0,5	0	0,5	1	74,54545455	0	0,090909091	0,363636364	0,181818182	0,454545455	1,454545455	60	0	0	2	1	0	1	1	44	9,6	26
22	29	24	2	1	DLTx	3	1	538	0	0	81	0	0,4	0	0,2	0,5	0,8	77,77777778	1	0,333333333	0	0,5	0,5	0,888888889	73,75	1	0,25	0	0,875	0,5	1	77,82608696	0	0,304347826	0	0,434782609	0,608695652	0,869565217	78	0	0,2	0	0,2	1	0,8	10	182	4,818181818	35
23	52	48	1	1	DLTx	3	1	421	0	0	71,42857143	0	1	0,428571429	0	0,285714286	1,142857143	74,16666667	0	1	0,333333333	0	0,166666667	1,083333333	80	1	0,833333333	0,166666667	0	0	1	74,16666667	0	1	0,333333333	0	0,166666667	1,083333333								4	39	6,4	29
24	23	19	2	1	DLTx	3	1	987	0	0	83,75	1	0,125	0,125	0	0,375	1	80	1	0,230769231	0,076923077	0,307692308	0,384615385	1	74	1	0,4	0	0,8	0,4	1	81,5	0	0,15	0,15	0,2	0,4	0,95	84,28571429	0	0	0,285714286	0	0,428571429	0,857142857	2	46	6,847826087	35
25	31	27	2	1	DLTx	0	0	1275		0	83,33333333	1	0	0	0	0,5	1,166666667	82,5	1	0,125	0	0	0,5	1,125	80	1	0,5	0	0	0,5	1	83	0	0,2	0	0	0,4	1,1	85	0	0,5	0	0	0	1	0	0	8,65	40
26	46	42	1	1	DLTx	2	1	449	0	0	83,33333333	1	0,166666667	0,333333333	0,333333333	0	0,833333333	81,25	1	0,375	0,375	0,375	0	0,75	75	1	1	0,5	0,5	0	0,5	81,25	0	0,375	0,375	0,375	0	0,75								1	31	8,125	44
27	27	23	2	1	DLTx	0	0	1205		0	79,09090909	0	0,454545455	0	0,272727273	0,727272727	0,636363636	80,55555556	1	0,333333333	0	0,166666667	0,777777778	0,666666667	82,85714286	1	0,142857143	0	0	0,857142857	0,714285714	80,45454545	0	0,272727273	0	0,136363636	0,954545455	0,590909091	80	0	0	0	0	1,75	0,25	5	44	9,30952381	56
28	52	48	2	1	DLTx	0	0	1260		0	56,66666667	0	0	0,666666667	1,333333333	1,666666667	0,666666667	64	0	0	0,6	1	1,2	0,8	75	1	0	0,5	0,5	0,5	1	66,25	0	0,125	0,625	0,875	1	0,75	70	0	0,333333333	0,666666667	0,666666667	0,666666667	0,666666667	1	0	6,666666667	62
29	36	32	2	1	DLTx	3	1	806	0	0	85	1	0	0	0,333333333	0,166666667	1	84,44444444	1	0	0	0,444444444	0,111111111	1	83,33333333	1	0	0	0,666666667	0	1	85,88235294	0	0,117647059	0	0,352941176	0,294117647	0,647058824	87,5	1	0,25	0	0,25	0,5	0,25	1	12	5,235294118	50
30	41	38	1	1	DLTx	0	0	247		0	70	0	0	1,333333333	0	1	0,666666667	70	0	0	1,333333333	0	1	0,666666667								70	0	0	1,333333333	0	1	0,666666667								2	0	4,75	13
31	43	39	1	1	DLTx	0,5	0	1035		0	82,5	1	0	0,458333333	0,041666667	0	1,25	79,65517241	1	0,034482759	0,517241379	0,103448276	0,034482759	1,344827586	66	0	0,2	0,8	0,4	0,2	1,8	80	0	0,033333333	0,5	0,1	0,033333333	1,333333333	90	1	0	0	0	0	1	5	0	7,293103448	41
32	32	28	1	1	DLTx	3	1	891	1	1	80	0	0,6	0,8	0	0	0,6	74,28571429	0	0,714285714	1	0,142857143	0	0,714285714	60	0	1	1,5	0,5	0	1	70	0	0,727272727	0,818181818	0,363636364	0,272727273	0,818181818	62,5	0	0,75	0,5	0,75	0,75	1	5	23	9,090909091	44
33	39	36	1	1	DLTx	0	0	1000		0	80	0	0,285714286	0	0	1	0,714285714	81	1	0,4	0	0	0,7	0,8	83,33333333	1	0,666666667	0	0	0	1	83,33333333	0	0,333333333	0	0	0,583333333	0,75	95	1	0	0	0	0	0,5	3	14	4,045454545	46
34	22	19	2	1	DLTx	0,5	0	991		0	73,33333333	0	0,333333333	0,5	0,5	0,5	0,833333333	65	0	0,7	0,6	0,6	0,7	0,9	52,5	0	1,25	0,75	0,75	1	1	64,28571429	0	0,642857143	0,857142857	0,428571429	0,714285714	0,928571429	62,5	0	0,5	1,5	0	0,75	1	2	0	6,035714286	44
35	42	39	1	1	DLTx	2	1	737	0	0	78,75	0	0,5	0,25	0	0,75	0,625	74,54545455	0	0,545454545	0,272727273	0	1	0,727272727	63,33333333	0	0,666666667	0,333333333	0	1,666666667	1	72,94117647	0	0,588235294	0,176470588	0,117647059	1	0,823529412	70	0	0,666666667	0	0,333333333	1	1	1	0	6,470588235	46
36	29	26	2	1	DLTx	0,5	0	927	0	0	80	0	0,571428571	0,285714286	0,142857143	0,285714286	0,714285714	79,09090909	1	0,545454545	0,272727273	0,090909091	0,363636364	0,818181818	77,5	1	0,5	0,25	0	0,5	1	80	0	0,428571429	0,214285714	0,285714286	0,285714286	0,785714286	83,33333333	0	0	0	1	0	0,666666667	1	16	6,928571429	40
37	25	22	1	1	DLTx	0,5	0	917		0	70,95238095	0	0,523809524	0,523809524	0,095238095	1	0,761904762	61,11111111	0	0,583333333	0,861111111	0,166666667	1,111111111	1,166666667	47,33333333	0	0,666666667	1,333333333	0,266666667	1,266666667	1,733333333	60,78947368	0	0,605263158	0,842105263	0,157894737	1,105263158	1,210526316	55	0	1	0,5	0	1	2	12	53	7,5	36
38	23	20	1	1	DLTx	0	0	901	0	0	72,85714286	0	0,857142857	0,571428571	0,428571429	0,142857143	0,714285714	66,36363636	0	0,909090909	0,727272727	0,545454545	0,363636364	0,818181818	55	0	1	1	0,75	0,75	1	71,42857143	0	0,714285714	0,571428571	0,428571429	0,285714286	0,857142857	90	1	0	0	0	0	1	1	15	7,392857143	46
39	21	17	2	1	DLTx	0	0	995		0	61,66666667	0	0,5	1,166666667	0,166666667	1,166666667	0,833333333	59,16666667	0	0,75	1,083333333	0,166666667	1	1,083333333	56,66666667	0	1	1	0,166666667	0,833333333	1,333333333	59,28571429	0	0,785714286	1,214285714	0,142857143	0,857142857	1,071428571	60	0	1	2	0	0	1	2	7	9,071428571	36
40	29	26	1	1	DLTx	3	1	454	0	0	76,92307692	0	0,692307692	0,384615385	0,076923077	0,307692308	0,846153846	69,44444444	0	0,833333333	0,5	0,222222222	0,333333333	1,166666667	50	0	1,2	0,8	0,6	0,4	2	69,44444444	0	0,833333333	0,5	0,222222222	0,333333333	1,166666667								7	82	6,25	36
41	28	25	2	1	DLTx	0,5	0	830		0	85	1	0	0	0,5	1	0	85,71428571	1	0	0,142857143	0,285714286	0,571428571	0,428571429	86,66666667	1	0	0,333333333	0	0	1	85,71428571	0	0	0,142857143	0,285714286	0,571428571	0,428571429								1	0	8,142857143	53
42	23	20	2	1	DLTx	0	0	794	0	0	78,33333333	0	0,666666667	0,166666667	0,666666667	0,166666667	0,5	76,36363636	1	0,545454545	0,636363636	0,727272727	0,090909091	0,363636364	74	1	0,4	1,2	0,8	0	0,2	76,36363636	0	0,545454545	0,636363636	0,727272727	0,090909091	0,363636364								3	-6	8	58
43	20	18	2	1	DLTx	0,5	0	793		0	85	1	0	0	0	1	0,5	78,88888889	1	0,111111111	0,222222222	0,111111111	1	0,666666667	66,66666667	0	0,333333333	0,666666667	0,333333333	1	1	79	0	0,1	0,2	0,1	1	0,7	80	0	0	0	0	1	1	0	0	9,45	63
44	34	32	2	1	DLTx	0	0	742		0	85,71428571	1	0	0	0,285714286	0	1,142857143	81	1	0,2	0,2	0,2	0,2	1,1	70	1	0,666666667	0,666666667	0	0,666666667	1	80,90909091	0	0,272727273	0,181818182	0,181818182	0,181818182	1,090909091	80	0	1	0	0	0	1	3	2	5,954545455	46
45	27	24	2	1	DLTx	0	0	730		0	72,85714286	0	0,142857143	0	0,285714286	1,428571429	0,857142857	78,88888889	1	0,111111111	0	0,222222222	1,111111111	0,666666667	100	1	0	0	0	0	0	78,88888889	0	0,111111111	0	0,222222222	1,111111111	0,666666667								1	0	7,222222222	41
46	63	57	1	2	DLTx	0,5	0	2159		0	82,5	1	0,125	0,1875	0,0625	0,25	1,125	83,5	1	0,1	0,2	0,1	0,3	0,95	87,5	1	0	0,25	0,25	0,5	0,25	80,4	0	0,24	0,2	0,16	0,44	0,92	68	0	0,8	0,2	0,4	1	0,8	2	0	6,526315789	62
47	63	57	2	2	DLTx	3	1	819	1	1	79	0	0,4	0,4	0,4	0,2	0,7	81,33333333	1	0,4	0,4	0,266666667	0,266666667	0,533333333	86	1	0,4	0,4	0	0,4	0,2	82,91666667	0	0,333333333	0,291666667	0,25	0,291666667	0,541666667	85,55555556	0	0,222222222	0,111111111	0,222222222	0,333333333	0,555555556	4	30	6,176470588	48
48	64	58	1	2	DLTx	3	1	880	0	0	80	0	0	0	0,125	0,75	1,125	84,16666667	1	0	0	0,166666667	0,583333333	0,833333333	92,5	1	0	0	0,25	0,25	0,25	83,5	0	0,05	0,2	0,15	0,55	0,7	82,5	0	0,125	0,5	0,125	0,5	0,5	1	8	8,392857143	49
49	56	50	2	2	DLTx	3	1	1154	0	0	75,71428571	0	0,428571429	0,285714286	0	0,285714286	1,428571429	77,27272727	1	0,454545455	0,363636364	0,090909091	0,272727273	1,090909091	80	1	0,5	0,5	0,25	0,25	0,5	77,14285714	0	0,428571429	0,571428571	0,071428571	0,285714286	0,928571429	76,66666667	0	0,333333333	1,333333333	0	0,333333333	0,333333333	0	0	7,214285714	60
50	56	50	1	2	DLTx	1	1	525	0	0	83,75	1	0	0	0,125	0,625	0,875	84,54545455	1	0	0	0,090909091	0,727272727	0,727272727	86,66666667	1	0	0	0	1	0,333333333	84,54545455	0	0	0	0,090909091	0,727272727	0,727272727								2	34	7,714285714	32
51	65	59	1	2	DLTx	3	1	545	0	0	85,45454545	1	0	0,272727273	0	0,545454545	0,636363636	78,33333333	1	0,166666667	0,388888889	0,111111111	0,777777778	0,722222222	67,14285714	0	0,428571429	0,571428571	0,285714286	1,142857143	0,857142857	77,61904762	0	0,19047619	0,333333333	0,095238095	0,857142857	0,761904762	73,33333333	0	0,333333333	0	0	1,333333333	1	1	12	5,866666667	27
52	57	51	2	2	DLTx	3	1	250	1	1	85,55555556	1	0,222222222	0	0	0,222222222	1	85,55555556	1	0,222222222	0	0	0,222222222	1								85,55555556	0	0,222222222	0	0	0,222222222	1								2	0	6,5625	26
53	49	43	1	2	HLTx	1	1	502	1	1	50	0	1,285714286	0,857142857	0,714285714	0,857142857	1,285714286	47,77777778	0	1,444444444	0,777777778	0,888888889	0,888888889	1,222222222	40	0	2	0,5	1,5	1	1	47,77777778	0	1,444444444	0,777777778	0,888888889	0,888888889	1,222222222								1	0	7,9	54
54	64	58	1	2	DLTx	3	1	529	0	0	72,85714286	0	0,428571429	0,285714286	0,285714286	0,571428571	1,142857143	80	1	0,230769231	0,230769231	0,153846154	0,692307692	0,692307692	88,33333333	1	0	0,166666667	0	0,833333333	0,166666667	80	0	0,230769231	0,230769231	0,153846154	0,692307692	0,692307692								1	2	5,0625	60
55	69	63	1	2	DLTx	0	0	1987		0	86	1	0,2	0,2	0,2	0,2	0,6	86,875	1	0,125	0,125	0,1875	0,375	0,5	87,14285714	1	0	0,142857143	0,142857143	0,714285714	0,285714286	85,26315789	0	0,157894737	0,105263158	0,315789474	0,368421053	0,526315789	76,66666667	0	0,333333333	0	1	0,333333333	0,666666667	0	0	8,104166667	51
56	63	57	1	2	DLTx	3	1	499	0	0	65	0	0,666666667	0	0,666666667	0,833333333	1,333333333	70,76923077	0	0,615384615	0	0,538461538	0,769230769	1	75	1	0,5	0	0,375	0,875	0,75	70,76923077	0	0,615384615	0	0,538461538	0,769230769	1								3	56	7,5	32
57	58	52	2	2	DLTx	1	1	1325	0	0	68	0	0,3	0,5	0,6	0,9	0,9	67,85714286	0	0,357142857	0,357142857	0,5	1	1	67,5	1	0,5	0	0,25	1,25	1,25	70,55555556	0	0,388888889	0,277777778	0,388888889	1	0,888888889	80	0	0,5	0	0	1	0,5	3	15	4,473684211	50
58	62	56	2	2	DLTx	0,5	0	716		0	82	1	0,2	0	0	0,6	1	77,77777778	1	0,333333333	0	0,111111111	0,666666667	1,111111111	72,5	1	0,5	0	0,25	0,75	1,25	77,77777778	0	0,333333333	0	0,111111111	0,666666667	1,111111111								2	2	6,166666667	23
59	60	55	2	2	DLTx	0	0	51		0	85	1	0,5	0	0	0,5	0,5	85	1	0,5	0	0	0,5	0,5								85	0	0,5	0	0	0,5	0,5								0	0		29
60	69	64	2	2	DLTx	0,5	0	1799		0	71,66666667	0	0,5	0	0	0,666666667	1,666666667	80	1	0,533333333	0,066666667	0,266666667	0,4	0,733333333	85,55555556	1	0,555555556	0,111111111	0,444444444	0,222222222	0,111111111	81,5	0	0,6	0,05	0,2	0,3	0,7	86	0	0,8	0	0	0	0,6	1	0	7,714285714	66
61	57	52	2	2	DLTx	2	1	913	1	1	72,22222222	0	0,444444444	0,555555556	0	0,888888889	0,888888889	67,5	0	0,5	0,583333333	0	1,083333333	1,083333333	53,33333333	0	0,666666667	0,666666667	0	1,666666667	1,666666667	62,66666667	0	0,6	0,666666667	0,066666667	1,2	1,2	43,33333333	0	1	1	0,333333333	1,666666667	1,666666667	4	34	6,666666667	38
62	65	59	2	2	DLTx	0,5	0	510		0	85	1	0,125	0,25	0	0,5	0,625	86	1	0,1	0,2	0	0,5	0,6	90	1	0	0	0	0,5	0,5	86	0	0,1	0,2	0	0,5	0,6								2	4	6,642857143	28
63	48	43	2	2	DLTx	0,5	0	1644		0	85	1	0,25	0	0,125	0,25	0,875	80,83333333	1	0,5	0	0,25	0,333333333	0,833333333	72,5	1	1	0	0,5	0,5	0,75	82	0	0,4	0	0,2	0,466666667	0,733333333	86,66666667	1	0	0	0	1	0,333333333	0	0	9,833333333	55
64	61	56	2	2	DLTx	0,5	0	1617		0	81,25	1	0,25	0,125	0,375	0,625	0,5	81,66666667	1	0,333333333	0,083333333	0,333333333	0,666666667	0,416666667	82,5	1	0,5	0	0,25	0,75	0,25	78,125	0	0,5	0,0625	0,375	0,75	0,5	67,5	0	1	0	0,5	1	0,75	1	14	6,766666667	56
65	65	60	1	2	DLTx	0	0	1201		0	54	0	1,2	1	1	0,4	1	50	0	1,428571429	1	1	0,571428571	1	40	0	2	1	1	1	1	50	0	1,428571429	1	1	0,571428571	1								1	42	7,5	29
66	71	66	1	2	DLTx	2	1	448	0	0	77,5	0	0,375	0	0,375	0,75	0,75	74,54545455	0	0,363636364	0	0,454545455	0,818181818	0,909090909	66,66666667	0	0,333333333	0	0,666666667	1	1,333333333	73,84615385	0	0,461538462	0,076923077	0,384615385	0,846153846	0,846153846	70	0	1	0,5	0	1	0,5	1	11	8,666666667	51
67	59	54	1	2	DLTx	0,5	0	1586		0	84,28571429	1	0,714285714	0	0	0,142857143	0,714285714	82	1	0,7	0	0,1	0,4	0,6	76,66666667	1	0,666666667	0	0,333333333	1	0,333333333	82,5	0	0,583333333	0	0,083333333	0,5	0,583333333	85	0	0	0	0	1	0,5	0	0	8,166666667	61
68	63	58	2	2	DLTx	0,5	0	1583	0	0	80	0	0,444444444	0,111111111	0,222222222	0,666666667	0,555555556	76,92307692	1	0,384615385	0,076923077	0,153846154	1	0,692307692	70	1	0,25	0	0	1,75	1	78,66666667	0	0,333333333	0,066666667	0,133333333	1	0,6	90	1	0	0	0	1	0	3	0	7,692307692	47
69	58	53	2	2	DLTx	2	1	551	0	0	76	0	0,8	0,2	0,4	0	1	80	1	0,307692308	0,230769231	0,153846154	0,076923077	1,230769231	82,5	1	0	0,25	0	0,125	1,375	82,66666667	0	0,266666667	0,2	0,133333333	0,066666667	1,066666667	100	1	0	0	0	0	0	1	2	7,352941176	49
70	57	52	1	2	DLTx	3	1	332	1	1	79	0	0,2	0	0,3	0,6	1	85	1	0,125	0	0,1875	0,4375	0,75	95	1	0	0	0	0,166666667	0,333333333	83	0	0,2	0	0,35	0,45	0,7	75	0	0,5	0	1	0,5	0,5	1	0	4	52
71	56	51	2	2	DLTx	0,5	0	680		0	72	0	1	0	0,2	0,6	1	70	0	0,75	0	0,625	0,875	0,75	66,66666667	0	0,333333333	0	1,333333333	1,333333333	0,333333333	70	0	0,75	0	0,625	0,875	0,75								1	0	8,083333333	52
72	69	64	1	2	DLTx	0,5	0	1523		0	80	0	0,428571429	0,142857143	0,428571429	0,428571429	0,571428571	80	1	0,5	0,1	0,5	0,5	0,4	80	1	0,666666667	0	0,666666667	0,666666667	0	74,61538462	0	0,692307692	0,076923077	0,692307692	0,461538462	0,615384615	56,66666667	0	1,333333333	0	1,333333333	0,333333333	1,333333333	2	0	5,375	55
73	29	25	2	2	HLTx	0	0	1496		0	76,66666667	0	0,333333333	0	0,333333333	1	0,666666667	76,66666667	1	0,222222222	0	0,333333333	1	0,777777778	76,66666667	1	0	0	0,333333333	1	1	74,16666667	0	0,166666667	0	0,416666667	1,166666667	0,833333333	66,66666667	0	0	0	0,666666667	1,666666667	1	0	0	8,142857143	49
74	57	52	2	2	DLTx	3	1	557	0	0	80	0	0,25	0,25	0,125	0,25	1,125	79,28571429	1	0,5	0,142857143	0,142857143	0,428571429	0,857142857	78,33333333	1	0,833333333	0	0,166666667	0,666666667	0,5	79,28571429	0	0,5	0,142857143	0,142857143	0,428571429	0,857142857								5	85	6,75	51
75	66	61	1	2	DLTx	0,5	0	1117		0	67,5	0	0,625	0,125	0,875	0,375	1,25	70	0	0,75	0,166666667	0,75	0,25	1,083333333	75	1	1	0,25	0,5	0	0,75	71,53846154	0	0,692307692	0,153846154	0,692307692	0,230769231	1,076923077	90	1	0	0	0	0	1	4	176	9,6	48
76	57	53	2	2	DLTx	3	1	454	1	1	85,71428571	1	0,142857143	0,142857143	0	0,714285714	0,428571429	84,66666667	1	0,2	0,066666667	0	0,733333333	0,533333333	82,22222222	1	0,222222222	0	0	0,888888889	0,666666667	83,5	0	0,15	0,05	0,1	0,9	0,45	80	0	0	0	0,4	1,4	0,2	0	0	5,458333333	67
77	60	56	2	2	DLTx	3	1	305	0	0	80	0	0,428571429	0	0,571428571	0,285714286	0,714285714	76,36363636	1	0,454545455	0	0,636363636	0,363636364	0,909090909	70	1	0,5	0	0,75	0,5	1,25	76,36363636	0	0,454545455	0	0,636363636	0,363636364	0,909090909								6	182	6,65	37
78	58	54	1	2	DLTx	1	1	981	0	0	84,28571429	1	0,285714286	0	0,142857143	0,428571429	0,714285714	82,66666667	1	0,333333333	0	0,066666667	0,466666667	0,866666667	81,25	1	0,375	0	0	0,5	1	83,15789474	0	0,315789474	0	0,105263158	0,578947368	0,684210526	85	0	0,25	0	0,25	1	0	1	8	5,761904762	57
79	56	52	2	2	DLTx	0,5	0	1378		0	81,42857143	1	0,285714286	0,428571429	0,285714286	0,285714286	0,571428571	73,84615385	0	0,307692308	0,461538462	0,153846154	0,615384615	1,076923077	65	0	0,333333333	0,5	0	1	1,666666667	73,75	0	0,25	0,5	0,125	0,625	1,125	73,33333333	0	0	0,666666667	0	0,666666667	1,333333333	5	88	6,264705882	42
80	63	59	1	2	DLTx	0,5	0	296		0	51,42857143	0	0,571428571	1,285714286	0,571428571	1,428571429	1	51,42857143	0	0,571428571	1,285714286	0,571428571	1,428571429	1								51,42857143	0	0,571428571	1,285714286	0,571428571	1,428571429	1								1	0	5,333333333	14
81	67	63	2	2	DLTx	0,5	0	1314		0	76,25	0	0,75	0	0,5	0,25	0,875	70	0	0,8	0,2	0,7	0,4	0,9	45	0	1	1	1,5	1	1	68,57142857	0	0,857142857	0,214285714	0,571428571	0,642857143	0,857142857	65	0	1	0,25	0,25	1,25	0,75	3	8	7,227272727	41
82	59	55	1	2	DLTx	0,5	0	1169		0	80	0	0,3	0,8	0,1	0,1	0,7	77,33333333	1	0,266666667	0,8	0,2	0,266666667	0,733333333	72	1	0,2	0,8	0,4	0,6	0,8	75,29411765	0	0,235294118	0,941176471	0,176470588	0,411764706	0,705882353	60	0	0	2	0	1,5	0,5	0	0	8,166666667	60
83	66	62	1	2	DLTx	1	1	391	0	0	80	0	0,666666667	0	0,166666667	0,5	0,666666667	77	1	0,7	0	0,5	0,3	0,8	72,5	1	0,75	0	1	0	1	79,09090909	0	0,636363636	0	0,454545455	0,272727273	0,727272727	100	1	0	0	0	0	0	1	14	7,272727273	67
84	64	60	1	2	DLTx	0	0	1170		0	83,33333333	1	0,555555556	0	0,111111111	0	1	86,15384615	1	0,461538462	0	0,076923077	0	0,846153846	92,5	1	0,25	0	0	0	0,5	86	0	0,4	0,133333333	0,066666667	0	0,8	85	0	0	1	0	0	0,5	0	0	9,4375	44
85	55	51	2	2	DLTx	0,5	0	1044		0	77,5	0	0,875	0	0	0,5	0,875	78,18181818	1	0,909090909	0	0	0,454545455	0,818181818	80	1	1	0	0	0,333333333	0,666666667	81,53846154	0	0,769230769	0	0	0,384615385	0,692307692	100	1	0	0	0	0	0	0	0	8,115384615	48
86	62	59	2	2	DLTx	0,5	0	1048		0	85	1	0,5	0	0	0,25	0,75	80	1	0,428571429	0	0,285714286	0,714285714	0,571428571	73,33333333	1	0,333333333	0	0,666666667	1,333333333	0,333333333	81,25	0	0,375	0	0,25	0,75	0,5	90	1	0	0	0	1	0	0	0	8,785714286	57
87	68	64	2	2	DLTx	0,5	0	1006		0	79,09090909	0	0,545454545	0,181818182	0	0,454545455	0,909090909	77,85714286	1	0,5	0,142857143	0,071428571	0,571428571	0,928571429	73,33333333	1	0,333333333	0	0,333333333	1	1	76,875	0	0,4375	0,25	0,0625	0,625	0,9375	70	0	0	1	0	1	1	2	16	8,5625	44
88	61	57	1	2	DLTx	1	1	938	1	1	85	1	0,166666667	0	0,166666667	0,333333333	0,833333333	84,66666667	1	0,133333333	0,133333333	0,066666667	0,6	0,6	84,44444444	1	0,111111111	0,222222222	0	0,777777778	0,444444444	83	0	0,15	0,2	0,15	0,65	0,55	78	0	0,2	0,4	0,4	0,8	0,4	0	0	8,342105263	60
89	56	53	1	2	DLTx	0,5	0	975		0	84	1	0,4	0	0	0,3	0,9	80,83333333	1	0,5	0,083333333	0	0,5	0,833333333	65	0	1	0,5	0	1,5	0,5	78,57142857	0	0,571428571	0,142857143	0	0,714285714	0,714285714	65	0	1	0,5	0	2	0	0	0	7,678571429	43
90	59	56	1	2	SLTx	0,5	0	190		0	30	0	2	2	1	1	1	30	0	2	2	1	1	1								30	0	2	2	1	1	1								0	0		60
91	65	61	2	2	DLTx	0	0	943		0	81,81818182	1	0,181818182	0	0,181818182	0,636363636	0,818181818	80	1	0,428571429	0,071428571	0,142857143	0,571428571	0,785714286	73,33333333	1	1,333333333	0,333333333	0	0,333333333	0,666666667	76,84210526	0	0,578947368	0,105263158	0,315789474	0,578947368	0,736842105	68	0	1	0,2	0,8	0,6	0,6	2	26	4,833333333	47
92	49	46	1	2	DLTx	0,5	0	942		0	80	0	0,333333333	0,333333333	0,333333333	0,666666667	0,333333333	76,25	1	0,25	0,75	0,25	0,75	0,375	65	0	0	2	0	1	0,5	77	0	0,2	0,7	0,2	0,8	0,4	80	0	0	0,5	0	1	0,5	1	0	7,8	65
93	61	58	1	2	DLTx	3	1	651	1	1	85	1	0,166666667	0,166666667	0	0,166666667	1	84,21052632	1	0,157894737	0,105263158	0	0,210526316	1,105263158	82,85714286	1	0,142857143	0	0	0,285714286	1,285714286	83,33333333	0	0,285714286	0,095238095	0	0,19047619	1,095238095	75	0	1,5	0	0	0	1	4	68	5,785714286	37
94	65	62	1	2	DLTx	3	1	368	1	1	84	1	0,6	0	0	0,4	0,6	69,16666667	0	0,916666667	0	0,5	0,833333333	0,833333333	58,57142857	0	1,142857143	0	0,857142857	1,142857143	1	69,16666667	0	0,916666667	0	0,5	0,833333333	0,833333333								2	22	6,277777778	44
95	62	59	2	2	DLTx	0	0	804		0	75	0	0,5	0,4	0,3	1	0,3	79,28571429	1	0,357142857	0,285714286	0,285714286	0,785714286	0,357142857	86	1	0	0,2	0,2	0,6	0,4	76,66666667	0	0,466666667	0,333333333	0,4	0,8	0,333333333	40	0	2	1	2	1	0	1	13	8,25	68
96	58	52	1	3	DLTx	0,5	0	2111		0	73,33333333	0	0,666666667	0	0,555555556	0,333333333	1,111111111	70	0	0,857142857	0,285714286	0,714285714	0,285714286	0,857142857	64	0	1,2	0,8	1	0,2	0,4	71,9047619	0	0,857142857	0,19047619	0,476190476	0,285714286	1	75,71428571	0	0,857142857	0	0	0,285714286	1,285714286	1	16	8,214285714	51
97	54	48	1	3	DLTx	3	1	1327	0	0	64	0	1,2	0,3	0,8	0,6	0,7	59,23076923	0	1,076923077	0,538461538	0,846153846	0,615384615	1	43,33333333	0	0,666666667	1,333333333	1	0,666666667	2	52,66666667	0	1,2	0,733333333	0,933333333	0,733333333	1,133333333	10	0	2	2	1,5	1,5	2	1	0	5,352941176	39
98	68	62	2	3	SLTx	0	0	1854		0	85	1	0,25	0	0	0,875	0,375	74,61538462	0	0,461538462	0,307692308	0,153846154	1,153846154	0,461538462	58	0	0,8	0,8	0,4	1,6	0,6	71,33333333	0	0,533333333	0,4	0,2	1,2	0,533333333	50	0	1	1	0,5	1,5	1	0	0	4,409090909	48
99	61	55	1	3	DLTx	2	1	988	0	0	66	0	0,5	0,8	0,9	0,6	0,6	64,28571429	0	0,642857143	0,785714286	0,714285714	0,714285714	0,714285714	60	0	1	0,75	0,25	1	1	65	0	0,7	0,7	0,75	0,65	0,7	66,66666667	0	0,833333333	0,5	0,833333333	0,5	0,666666667	4	65	5,181818182	51
100	39	33	2	3	SLTx	2	1	896	0	0	70	0	0,444444444	0,666666667	0,222222222	0,888888889	0,777777778	70,90909091	0	0,363636364	0,727272727	0,181818182	0,818181818	0,818181818	75	1	0	1	0	0,5	1	65,71428571	0	0,5	0,928571429	0,214285714	0,714285714	1,071428571	46,66666667	0	1	1,666666667	0,333333333	0,333333333	2	5	10	6,166666667	18
101	58	52	1	3	DLTx	1	1	645	0	0	81,42857143	1	0	0	0	1,285714286	0,571428571	76,15384615	1	0,307692308	0,076923077	0,153846154	1,384615385	0,461538462	70	1	0,571428571	0,142857143	0,285714286	1,571428571	0,428571429	74,70588235	0	0,294117647	0,058823529	0,117647059	1,529411765	0,529411765	70	0	0,25	0	0	2	0,75	0	0	5,5	54
102	50	44	1	3	DLTx	0,5	0	1856		0	80,76923077	0	0,076923077	0	0	0,846153846	1	80,5	1	0,05	0	0	0,75	1,15	80	1	0	0	0	0,571428571	1,428571429	80	0	0,045454545	0	0	0,818181818	1,136363636	75	0	0	0	0	1,5	1	1	0	7,98	63
103	67	62	1	3	DLTx	3	1	859	0	0	80,83333333	0	0,083333333	0,041666667	0,25	0,541666667	1	82,1875	1	0,09375	0,09375	0,21875	0,53125	0,84375	86,25	1	0,125	0,25	0,125	0,5	0,375	82,7027027	0	0,108108108	0,081081081	0,189189189	0,513513514	0,837837838	86	0	0,2	0	0	0,4	0,8	1	0	7,15625	52
104	62	57	1	3	DLTx	0	0	155		0	76,66666667	0	0,666666667	0	0,666666667	0,666666667	0,333333333	76,66666667	1	0,666666667	0	0,666666667	0,666666667	0,333333333								76,66666667	0	0,666666667	0	0,666666667	0,666666667	0,333333333								2	0		67
105	67	62	1	3	DLTx	0,5	0	1708		0	76,36363636	0	0,272727273	0,090909091	0,454545455	0,545454545	1	75,33333333	0	0,2	0,066666667	0,533333333	0,6	1,066666667	72,5	1	0	0	0,75	0,75	1,25	72,94117647	0	0,235294118	0,058823529	0,529411765	0,764705882	1,117647059	55	0	0,5	0	0,5	2	1,5	3	68	7,078947368	61
106	59	54	2	3	DLTx	1	1	290	1	1	77,5	0	0,125	0	0	1,375	0,75	77,5	1	0,125	0	0	1,375	0,75								77,5	0	0,125	0	0	1,375	0,75								1	0	4,916666667	42
107	44	39	2	3	DLTx	0,5	0	1586		0	81,66666667	1	0	0,333333333	0	0,666666667	0,833333333	82,85714286	1	0	0,285714286	0	0,571428571	0,857142857	90	1	0	0	0	0	1	83,33333333	0	0	0,444444444	0	0,444444444	0,777777778	85	0	0	1	0	0	0,5	2	12	7,318181818	65
108	62	57	1	3	DLTx	0	0	1591		0	78,75	0	0,25	0,125	0,125	1,125	0,5	80	1	0,25	0,083333333	0,166666667	1	0,5	82,5	1	0,25	0	0,25	0,75	0,5	75,625	0	0,375	0,0625	0,25	1,1875	0,5625	62,5	0	0,75	0	0,5	1,75	0,75	0	0	7,166666667	55
109	48	43	1	3	DLTx	3	1	537	1	1	81,11111111	0	0,333333333	0,111111111	0,222222222	0,222222222	1	74,66666667	0	0,4	0,266666667	0,533333333	0,466666667	0,866666667	65	0	0,5	0,5	1	0,833333333	0,666666667	73,68421053	0	0,315789474	0,263157895	0,684210526	0,526315789	0,842105263	70	0	0	0,25	1,25	0,75	0,75	1	14	3,166666667	53
110	62	58	2	3	DLTx	0	0	1509		0	63,33333333	0	0,666666667	0,222222222	0,333333333	0,888888889	1,555555556	62,5	0	0,833333333	0,166666667	0,25	1,083333333	1,416666667	60	0	1,333333333	0	0	1,666666667	1	62,14285714	0	0,857142857	0,142857143	0,214285714	1,214285714	1,357142857	60	0	1	0	0	2	1	1	0	6,384615385	44
111	67	62	1	3	SLTx	0,5	0	1509		0	76,66666667	0	0,333333333	0,5	0,5	0,333333333	0,666666667	79	1	0,5	0,3	0,4	0,2	0,7	82,5	1	0,75	0	0,25	0	0,75	81,66666667	0	0,416666667	0,25	0,333333333	0,166666667	0,666666667	95	1	0	0	0	0	0,5	2	0	6,178571429	53
112	61	56	1	3	DLTx	0,5	0	84		0	80	0	0	0	0	1	1	80	1	0	0	0	1	1								80	0	0	0	0	1	1								0	0	5,5	15
113	62	58	1	3	DLTx	0	0	1474		0	85,71428571	1	0	0	0,285714286	0,285714286	0,857142857	82,72727273	1	0,181818182	0	0,181818182	0,454545455	0,909090909	77,5	1	0,5	0	0	0,75	1	80,76923077	0	0,153846154	0	0,153846154	0,692307692	0,923076923	70	0	0	0	0	2	1	0	0	9,308333333	64
114	66	62	2	3	DLTx	0	0	1091		0	82,8	1	0,16	0,24	0	0,56	0,76	82,90322581	1	0,129032258	0,193548387	0	0,64516129	0,741935484	83,33333333	1	0	0	0	1	0,666666667	82,57142857	0	0,114285714	0,171428571	0	0,714285714	0,742857143	80	0	0	0	0	1,25	0,75	6	40	4,860606061	37
115	52	48	1	3	DLTx	3	1	1255	0	0	80	0	0,166666667	0,166666667	0	0,333333333	1,333333333	78,88888889	1	0,222222222	0,111111111	0	0,555555556	1,222222222	76,66666667	1	0,333333333	0	0	1	1	78,46153846	0	0,384615385	0,076923077	0,076923077	0,692307692	0,923076923	77,5	0	0,75	0	0,25	1	0,25	1	8	5,5	52
116	66	62	2	3	DLTx	0,5	0	1366		0	84,28571429	1	0	0	0,285714286	0,285714286	1	80,90909091	1	0	0	0,272727273	0,909090909	0,727272727	76	1	0	0	0,2	1,8	0,4	78,57142857	0	0,071428571	0	0,214285714	1,142857143	0,714285714	70	0	0,333333333	0	0	2	0,666666667	0	0	7,866666667	48
117	63	59	1	3	DLTx	0,5	0	1319		0	73,33333333	0	0,555555556	0,555555556	0,222222222	0,666666667	0,666666667	73,125	0	0,5	0,3125	0,1875	1,0625	0,625	72,85714286	1	0,428571429	0	0,142857143	1,571428571	0,571428571	73,15789474	0	0,631578947	0,263157895	0,210526316	1,052631579	0,526315789	73,33333333	0	1,333333333	0	0,333333333	1	0	0	0	7,764705882	73
118	63	59	1	3	DLTx	3	1	327	0	0	83,63636364	1	0,363636364	0	0,272727273	0,181818182	0,818181818	83,88888889	1	0,222222222	0	0,222222222	0,555555556	0,611111111	84,28571429	1	0	0	0,142857143	1,142857143	0,285714286	83,88888889	0	0,222222222	0	0,222222222	0,555555556	0,611111111								6	14	6,59375	50
119	63	59	1	3	DLTx	3	1	245	0	0	81,05263158	0	0,315789474	0,157894737	0,105263158	0,684210526	0,631578947	81,05263158	1	0,315789474	0,157894737	0,105263158	0,684210526	0,631578947								81,05263158	0	0,315789474	0,157894737	0,105263158	0,684210526	0,631578947								1	0	4,34375	49
120	60	56	1	3	DLTx	3	1	540	0	0	80	0	1,166666667	0	0,166666667	0,166666667	0,5	79,09090909	1	0,909090909	0,454545455	0,181818182	0,090909091	0,454545455	78	1	0,6	1	0,2	0	0,4	74,61538462	0	1	0,692307692	0,153846154	0,307692308	0,384615385	50	0	1,5	2	0	1,5	0	3	7	5,461538462	42
121	46	42	1	3	DLTx	0	0	265		0	86	1	0	0,2	0	0,2	1	86	1	0	0,2	0	0,2	1								86	0	0	0,2	0	0,2	1								1	0	7,75	29
122	63	59	2	3	DLTx	1	1	1280	0	0	80	0	0,2	0	0	0,8	1	80	1	0,142857143	0	0	0,857142857	1	80	1	0	0	0	1	1	86	0	0,1	0	0	0,6	0,7	100	1	0	0	0	0	0	1	0	6,076923077	57
123	68	64	1	3	DLTx	0	0	1216		0	74	0	0,2	0,4	0	1,4	0,6	70	0	0,25	0,375	0,125	1,625	0,625	63,33333333	0	0,333333333	0,333333333	0,333333333	2	0,666666667	70	0	0,2	0,4	0,1	1,6	0,7	70	0	0	0,5	0	1,5	1	2	12	7,481818182	60
124	65	61	2	3	DLTx	0,5	0	1202		0	85	1	0,5	0	0	0,333333333	0,666666667	75	0	0,6	0	0	1	0,9	60	0	0,75	0	0	2	1,25	73,84615385	0	0,538461538	0	0	1,153846154	0,923076923	70	0	0,333333333	0	0	1,666666667	1	6	90	7,333333333	54
125	67	63	1	3	DLTx	1	1	119	0	0	70	0	0,333333333	1,333333333	0,333333333	0	1	70	0	0,333333333	1,333333333	0,333333333	0	1								70	0	0,333333333	1,333333333	0,333333333	0	1								0	0	8,833333333	0
126	66	62	1	3	DLTx	0,5	0	1137		0	85,71428571	1	0,285714286	0,285714286	0	0,285714286	0,571428571	86,36363636	1	0,363636364	0,181818182	0	0,363636364	0,454545455	87,5	1	0,5	0	0	0,5	0,25	85,71428571	0	0,285714286	0,142857143	0,142857143	0,5	0,357142857	83,33333333	0	0	0	0,666666667	1	0	2	0	7,5	55
127	52	49	2	3	DLTx	3	1	554	1	1	82,5	1	0,25	0	0	0,5	1	73	0	0,3	0,2	0,2	1,3	0,7	66,66666667	0	0,333333333	0,333333333	0,333333333	1,833333333	0,5	73	0	0,3	0,2	0,2	1,3	0,7								1	0	5,95	41
128	67	63	2	3	DLTx	0,5	0	1035		0	78,33333333	0	1,333333333	0	0	0,333333333	0,5	80,90909091	1	0,909090909	0,090909091	0	0,272727273	0,636363636	84	1	0,4	0,2	0	0,2	0,8	82,30769231	0	0,769230769	0,076923077	0	0,230769231	0,692307692	90	1	0	0	0	0	1	4	11	5,4	60
129	63	60	1	3	DLTx	0,5	0	494		0	77,5	0	0,5	0,5	0,25	0,5	0,5	81,66666667	1	0,333333333	0,333333333	0,166666667	0,333333333	0,666666667	90	1	0	0	0	0	1	81,66666667	0	0,333333333	0,333333333	0,166666667	0,333333333	0,666666667								2	21	4,25	47
130	53	50	2	3	DLTx	3	1	367	1	1	75	0	0,666666667	0,666666667	0	0,5	0,666666667	77,27272727	1	0,363636364	0,363636364	0,090909091	0,818181818	0,636363636	80	1	0	0	0,2	1,2	0,6	81,66666667	0	0,222222222	0,277777778	0,055555556	0,777777778	0,5	88,57142857	1	0	0,142857143	0	0,714285714	0,285714286	3	59	6,409090909	49
131	64	61	2	3	DLTx	3	1	625	1	1	80	0	0,6	0	0	1	0,4	74	0	0,4	0,1	0,3	1,1	0,7	68	1	0,2	0,2	0,6	1,2	1	75	0	0,416666667	0,083333333	0,25	1	0,75	80	0	0,5	0	0	0,5	1	1	14	5,333333333	52
132	65	62	1	3	DLTx	3	1	338	1	1	81,81818182	1	0,454545455	0	0,272727273	0,363636364	0,727272727	79,28571429	1	0,428571429	0,142857143	0,214285714	0,5	0,785714286	72,5	1	0,25	0,5	0	1	1	79,28571429	0	0,428571429	0,142857143	0,214285714	0,5	0,785714286								1	1	7,615384615	55
133	64	61	1	3	DLTx	0,5	0	902		0	80	0	0,875	0	0,125	0,125	0,875	83	1	0,7	0	0,1	0,1	0,8	95	1	0	0	0	0	0,5	83	0	0,7	0	0,1	0,1	0,727272727							0	4	14	7,55	53
134	48	45	2	3	DLTx	0	0	893		0	76,66666667	0	1	0	0	1	0,333333333	79	1	0,8	0	0	1	0,3	82,5	1	0,5	0	0	1	0,25	77,27272727	0	0,909090909	0	0	1	0,363636364	60	0	2	0	0	1	1	1	3	6,045454545	66
135	54	51	1	3	DLTx	2	1	684	1	1	80,95238095	0	0,428571429	0,047619048	0,095238095	0,761904762	0,571428571	82,25806452	1	0,322580645	0,064516129	0,096774194	0,806451613	0,483870968	85	1	0,1	0,1	0,1	0,9	0,3	82	0	0,342857143	0,057142857	0,085714286	0,885714286	0,428571429	80	0	0,5	0	0	1,5	0	3	4	4,142857143	67
136	62	59	1	3	DLTx	0	0	549		0	62,85714286	0	1,428571429	1	0,142857143	0,714285714	0,428571429	67,5	0	1,166666667	0,583333333	0,25	0,833333333	0,416666667	74	1	0,8	0	0,4	1	0,4	67,5	0	1,166666667	0,583333333	0,25	0,833333333	0,416666667								4	32	7,4375	48
137	61	58	2	3	DLTx	0,5	0	827	0	0	67,27272727	0	0,636363636	0,272727273	0,272727273	1,181818182	0,909090909	68,46153846	0	0,615384615	0,307692308	0,230769231	1,230769231	0,769230769	75	1	0,5	0,5	0	1,5	0	68,57142857	0	0,571428571	0,285714286	0,214285714	1,214285714	0,857142857	70	0	0	0	0	1	2	4	27	2,857142857	51
138	51	49	1	3	DLTx	3	1	375	0	0	84	1	0,8	0,4	0	0	0,4	80,90909091	1	0,545454545	0,545454545	0	0,363636364	0,454545455	78,33333333	1	0,333333333	0,666666667	0	0,666666667	0,5	83,07692308	0	0,461538462	0,461538462	0	0,307692308	0,461538462	95	1	0	0	0	0	0,5	1	0	3,192307692	52
139	29	26	2	3	DLTx	0	0	775		0	84,28571429	1	0	0,142857143	0	0,571428571	0,857142857	82,5	1	0	0,125	0	0,75	0,875	75	1	0	0,5	0	1,5	0,5	81,11111111	0	0	0,111111111	0	0,888888889	0,888888889	70	0	0	0	0	2	1	0	0	8,944444444	53
140	59	57	1	3	DLTx	0,5	0	761		0	73,33333333	0	0,833333333	0,333333333	0,166666667	0,833333333	0,5	77,5	1	0,75	0,25	0,125	0,75	0,375	90	1	0,5	0	0	0,5	0	80	0	0,6	0,2	0,1	0,7	0,4	90	1	0	0	0	0,5	0,5	0	0	6,5	67
141	62	59	2	3	DLTx	0,5	0	726		0	85,45454545	1	0	0	0	0,727272727	0,727272727	86	1	0,066666667	0	0	0,8	0,533333333	87,5	1	0,25	0	0	1	0	86	0	0,066666667	0	0	0,8	0,533333333								0	0	8,035714286	70
142	40	34	2	4	DLTx	0,5	0	2137		0	68	0	0,2	0,2	0,4	1,3	1,1	67,14285714	0	0,285714286	0,285714286	0,5	1,357142857	0,857142857	64	0	0,4	0,4	0,8	1,6	0,4	66,47058824	0	0,235294118	0,352941176	0,411764706	1,470588235	0,882352941	63,33333333	0	0	0,666666667	0	2	1	0	0	9,153846154	66
143	38	32	2	4	DLTx	0	0	2071		0	80	0	0,25	0	0,625	0,25	0,875	81,42857143	1	0,214285714	0,071428571	0,357142857	0,357142857	0,857142857	83,33333333	1	0,166666667	0,166666667	0	0,5	0,833333333	81,66666667	0	0,222222222	0,111111111	0,333333333	0,444444444	0,722222222	82,5	0	0,25	0,25	0,25	0,75	0,25	1	2	9,340909091	59
144	45	39	1	4	DLTx	0,5	0	2024		0	71,66666667	0	0,666666667	0,5	0,583333333	0,25	0,833333333	73,68421053	0	0,631578947	0,526315789	0,578947368	0,210526316	0,684210526	77,5	1	0,5	0,5	0,625	0,25	0,375	76,25	0	0,541666667	0,458333333	0,458333333	0,208333333	0,708333333	86	0	0,2	0,2	0	0,2	0,8	2	0	6,28125	54
145	41	35	1	4	SLTx	1	1	438	0	0	81,25	1	0,5	0	0	0,5	0,875	84,28571429	1	0,285714286	0	0	0,428571429	0,857142857	88,33333333	1	0	0	0	0,333333333	0,833333333	82,94117647	0	0,411764706	0	0	0,470588235	0,823529412	76,66666667	0	1	0	0	0,666666667	0,666666667	1	0	8,15625	60
146	52	46	2	4	DLTx	0	0	1905		0	65,45454545	0	0,636363636	0,181818182	0,818181818	0,727272727	1,090909091	66,42857143	0	0,571428571	0,285714286	0,642857143	0,714285714	1,142857143	70	1	0,333333333	0,666666667	0	0,666666667	1,333333333	68,82352941	0	0,529411765	0,235294118	0,588235294	0,647058824	1,117647059	80	0	0,333333333	0	0,333333333	0,333333333	1	2	0	8,159090909	52
147	40	35	1	4	DLTx	0	0	229		0	62,85714286	0	0,428571429	0,714285714	0,714285714	1	0,857142857	62,85714286	0	0,428571429	0,714285714	0,714285714	1	0,857142857								62,85714286	0	0,428571429	0,714285714	0,714285714	1	0,857142857								4	0	6,666666667	40
148	33	27	2	4	HLTx	0	0	1845		0	75	0	0,25	0,125	0	1,375	0,75	77,5	1	0,1875	0,0625	0,0625	0,9375	1	80	1	0,125	0	0,125	0,5	1,25	79,52380952	0	0,142857143	0,142857143	0,142857143	0,714285714	0,904761905	86	0	0	0,4	0,4	0	0,6	7	100	8,839130435	46
149	62	56	2	4	DLTx	0,5	0	1806		0	76,66666667	0	0,888888889	0	0,333333333	0,444444444	0,666666667	75,38461538	0	0,692307692	0	0,384615385	0,615384615	0,769230769	72,5	1	0,25	0	0,5	1	1	75,55555556	0	0,833333333	0	0,277777778	0,666666667	0,666666667	76	0	1,2	0	0	0,8	0,4	4	0	7,033333333	54
150	55	49	2	4	HLTx	3	1	789	0	0	71,66666667	0	0,25	0,333333333	0,583333333	0,833333333	0,833333333	74	0	0,12	0,32	0,4	0,8	0,96	76,15384615	1	0	0,307692308	0,230769231	0,769230769	1,076923077	76,12903226	0	0,096774194	0,258064516	0,322580645	0,806451613	0,903225806	85	0	0	0	0	0,833333333	0,666666667	3	15	5,375	45
151	48	43	2	4	DLTx	3	1	626	0	0	61,42857143	0	0,785714286	0,5	0,571428571	1,142857143	0,857142857	59,09090909	0	0,909090909	0,636363636	0,5	1,090909091	0,954545455	55	0	1,125	0,875	0,375	1	1,125	57,91666667	0	0,875	0,708333333	0,5	1,166666667	0,958333333	45	0	0,5	1,5	0,5	2	1	7	69	5,181818182	47
152	38	33	1	4	DLTx	0	0	1657		0	78,57142857	0	0,142857143	0	0,142857143	0,428571429	1,428571429	77	1	0,3	0	0,3	0,6	1,1	73,33333333	1	0,666666667	0	0,666666667	1	0,333333333	77,69230769	0	0,230769231	0,307692308	0,230769231	0,615384615	0,846153846	80	0	0	1,333333333	0	0,666666667	0	0	0	8,678571429	78
153	64	59	2	4	DLTx	0,5	0	390		0	63,75	0	0,75	0,5	0,75	0,5	1,125	64,44444444	0	0,777777778	0,444444444	0,666666667	0,555555556	1,111111111	70	1	1	0	0	1	1	64,44444444	0	0,777777778	0,444444444	0,666666667	0,555555556	1,111111111								2	0	4,6	8
154	53	48	2	4	DLTx	0,5	0	1586		0	83,84615385	1	0	0,153846154	0,230769231	0,384615385	0,846153846	83,75	1	0,0625	0,125	0,1875	0,3125	0,9375	83,33333333	1	0,333333333	0	0	0	1,333333333	85,26315789	0	0,157894737	0,105263158	0,157894737	0,263157895	0,789473684	93,33333333	1	0,666666667	0	0	0	0	2	0	8,466666667	56
155	53	48	2	4	HLTx	0	0	1559		0	81,66666667	1	0,333333333	0,166666667	0,166666667	0,333333333	0,833333333	84	1	0,2	0,1	0,4	0,3	0,6	87,5	1	0	0	0,75	0,25	0,25	84,61538462	0	0,230769231	0,076923077	0,307692308	0,384615385	0,538461538	86,66666667	1	0,333333333	0	0	0,666666667	0,333333333	1	0	8,346153846	66
156	62	57	2	4	DLTx	2	1	606	1	1	81,42857143	1	0,142857143	0,714285714	0	0,714285714	0,285714286	75	0	0,2	0,7	0,2	0,8	0,6	60	0	0,333333333	0,666666667	0,666666667	1	1,333333333	75	0	0,2	0,7	0,2	0,8	0,6								1	9	6,357142857	46
157	56	52	1	4	HLTx	0,5	0	1477		0	72	0	0,6	0,1	0,2	1	0,9	73,84615385	0	0,615384615	0,076923077	0,153846154	0,923076923	0,846153846	80	1	0,666666667	0	0	0,666666667	0,666666667	76	0	0,533333333	0,066666667	0,133333333	0,933333333	0,733333333	90	1	0	0	0	1	0	2	0	8,557142857	60
158	29	25	2	4	DLTx	3	1	978	0	0	84	1	0,2	0,2	0,2	0,6	0,4	75	0	0,25	0,875	0,125	0,625	0,625	60	0	0,333333333	2	0	0,666666667	1	70	0	0,333333333	1	0,166666667	0,833333333	0,666666667	60	0	0,5	1,25	0,25	1,25	0,75	3	20	4,409090909	53
159	53	49	2	4	DLTx	0,5	0	1409		0	78,88888889	0	0,444444444	0,111111111	0,444444444	0,555555556	0,555555556	83,57142857	1	0,285714286	0,142857143	0,285714286	0,357142857	0,571428571	92	1	0	0,2	0	0	0,6	85,29411765	0	0,235294118	0,117647059	0,235294118	0,294117647	0,588235294	93,33333333	1	0	0	0	0	0,666666667	3	15	9,03125	65
160	28	24	1	4	DLTx	3	1	311	0	0	86	1	0,2	0,2	0,2	0,1	0,7	80,83333333	1	0,25	0,416666667	0,416666667	0,083333333	0,75	55	0	0,5	1,5	1,5	0	1	80,83333333	0	0,25	0,416666667	0,416666667	0,083333333	0,75								5	22	6,416666667	51
161	40	36	2	4	HLTx	0,5	0	1261		0	78,33333333	0	0,166666667	0	0,333333333	1	0,666666667	72,22222222	0	0,333333333	0	0,666666667	1,333333333	0,444444444	60	0	0,666666667	0	1,333333333	2	0	73,63636364	0	0,272727273	0	0,636363636	1,363636364	0,363636364	80	0	0	0	0,5	1,5	0	2	0	7,791666667	75
162	60	56	2	4	DLTx	0,5	0	1218		0	81,66666667	1	0,5	0	0,333333333	0	1	83,75	1	0,5	0	0,25	0	0,875	90	1	0,5	0	0	0	0,5	86	0	0,4	0	0,2	0	0,8	95	1	0	0	0	0	0,5	0	0	9,227272727	55
163	24	20	2	4	HLTx	0	0	1255		0	74,28571429	0	0,714285714	0,142857143	0,428571429	0,714285714	0,571428571	82,5	1	0,5	0,083333333	0,25	0,583333333	0,333333333	94	1	0,2	0	0	0,4	0	79,375	0	0,375	0,3125	0,25	0,625	0,5	70	0	0	1	0,25	0,75	1	5	27	8,911764706	68
164	56	52	2	4	DLTx	0,5	0	1177		0	85,45454545	1	0,181818182	0	0,090909091	0,545454545	0,636363636	73,75	0	0,5	0,25	0,1875	1	0,6875	48	0	1,2	0,8	0,4	2	0,8	70,55555556	0	0,666666667	0,277777778	0,166666667	1,111111111	0,722222222	45	0	2	0,5	0	2	1	3	2	6,105263158	50
165	49	46	2	4	HLTx	0	0	1217		0	78	0	0,6	0,2	0	0,2	1,2	82,5	1	0,375	0,125	0	0,125	1,125	90	1	0	0	0	0	1	84,54545455	0	0,363636364	0,181818182	0	0,090909091	0,909090909	90	1	0,333333333	0,333333333	0	0	0,333333333	4	9	7,333333333	60
166	36	32	2	4	DLTx	0,5	0	342		0	81,66666667	1	0,166666667	0	0,166666667	0,5	1	81,66666667	1	0,166666667	0	0,166666667	0,5	1								81,66666667	0	0,166666667	0	0,166666667	0,5	1								2	0	2,833333333	56
167	22	18	1	4	DLTx	0	0	1158		0	72,85714286	0	0,285714286	0,142857143	0,142857143	1,142857143	1	73	0	0,3	0,2	0,1	1,1	1	73,33333333	1	0,333333333	0,333333333	0	1	1	74,61538462	0	0,307692308	0,153846154	0,076923077	1,153846154	0,846153846	80	0	0,333333333	0	0	1,333333333	0,333333333	0	0	8,5	58
168	40	36	2	4	HLTx	3	1	968	0	0	51,66666667	0	1	1	0,333333333	1,166666667	1,333333333	54,44444444	0	0,777777778	0,666666667	0,555555556	1,222222222	1,333333333	60	0	0,333333333	0	1	1,333333333	1,333333333	50,90909091	0	0,727272727	0,727272727	0,636363636	1,363636364	1,454545455	35	0	0,5	1	1	2	2	2	0	4,642857143	25
169	50	47	1	4	HLTx	0	0	1167		0	61,66666667	0	1	0,666666667	0,5	0,666666667	1	70,90909091	0	0,727272727	0,363636364	0,272727273	0,727272727	0,818181818	82	1	0,4	0	0	0,8	0,6	73,57142857	0	0,642857143	0,285714286	0,214285714	0,714285714	0,785714286	83,33333333	0	0,333333333	0	0	0,666666667	0,666666667	4	106	6,692307692	54
170	65	61	2	4	DLTx	0,5	0	1031		0	81,42857143	1	0,428571429	0,285714286	0,285714286	0,142857143	0,714285714	78,88888889	1	0,444444444	0,333333333	0,222222222	0,333333333	0,777777778	70	1	0,5	0,5	0	1	1	75,83333333	0	0,583333333	0,333333333	0,333333333	0,416666667	0,75	66,66666667	0	1	0,333333333	0,666666667	0,666666667	0,666666667	5	38	8,636363636	54
171	60	57	1	4	DLTx	0	0	1040		0	85	1	0	0	0,3	0	1,2	82	1	0,133333333	0	0,4	0,066666667	1,2	76	1	0,4	0	0,6	0,2	1,2	83,52941176	0	0,117647059	0	0,352941176	0,058823529	1,117647059	95	1	0	0	0	0	0,5	2	12	5,852941176	50
172	46	43	2	4	DLTx	0	0	1005		0	81,11111111	0	0,555555556	0,111111111	0,222222222	0,444444444	0,555555556	81,25	1	0,5	0,0625	0,25	0,625	0,4375	81,42857143	1	0,428571429	0	0,285714286	0,857142857	0,285714286	81,05263158	0	0,473684211	0,052631579	0,263157895	0,684210526	0,421052632	80	0	0,333333333	0	0,333333333	1	0,333333333	0	0	8,3125	61
173	56	53	2	4	DLTx	0,5	0	909		0	85,71428571	1	0,428571429	0	0	0	1	80	1	0,444444444	0,111111111	0,111111111	0,222222222	1,111111111	60	0	0,5	0,5	0,5	1	1,5	80	0	0,545454545	0,090909091	0,090909091	0,272727273	1	80	0	1	0	0	0,5	0,5	0	0	7,3	48
174	64	60	1	4	HLTx	0	0	1003		0	77,14285714	0	1,714285714	0	0	0	0,571428571	82,22222222	1	1,333333333	0	0	0	0,444444444	100	1	0	0	0	0	0	83	0	1,2	0	0	0	0,5	90	1	0	0	0	0	1	1	5	8,5	75
175	37	34	2	4	DLTx	0,5	0	925		0	77,5	0	0,5	0	0	1,25	0,5	82,5	1	0,375	0,125	0	0,625	0,625	87,5	1	0,25	0,25	0	0	0,75	85	0	0,4	0,1	0	0,5	0,5	95	1	0,5	0	0	0	0	0	0	7,55	64
176	48	45	2	4	DLTx	0	0	833		0	62,85714286	0	0,857142857	1	0,285714286	0,571428571	1	65	0	0,75	1	0,25	0,5	1	80	1	0	1	0	0	1	67,77777778	0	0,666666667	0,888888889	0,222222222	0,444444444	1	90	1	0	0	0	0	1	0	0	6,277777778	52
177	58	55	1	4	DLTx	3	1	237	0	0	78,84615385	0	0,076923077	0,153846154	0,076923077	0,538461538	1,269230769	78,57142857	1	0,071428571	0,142857143	0,071428571	0,535714286	1,321428571	75	1	0	0	0	0,5	2	78,57142857	0	0,071428571	0,142857143	0,071428571	0,535714286	1,321428571								8	79	6,615384615	29
178	26	20	2	1	DLTx	3	1	666	1	1	87,27272727	1	0,090909091	0	0,181818182	0,181818182	0,818181818	85,55555556	1	0,055555556	0,222222222	0,166666667	0,222222222	0,777777778	82,85714286	1	0	0,571428571	0,142857143	0,285714286	0,714285714	84,58333333	0	0,083333333	0,208333333	0,125	0,208333333	0,916666667	81,66666667	0	0,166666667	0,166666667	0	0,166666667	1,333333333	2	11	6,071428571	36
179	30	24	1	1	DLTx	0	0	1868		0	91	1	0,1	0	0,1	0,5	0,2	83,57142857	1	0,071428571	0	0,214285714	0,785714286	0,571428571	65	0	0	0	0,5	1,5	1,5	83,125	0	0,0625	0,125	0,1875	0,6875	0,625	80	0	0	1	0	0	1	3	0	8,875	43
180	46	42	2	1	DLTx	0,5	0	1327		0	86,875	1	0,125	0,125	0,25	0,125	0,6875	85,65217391	1	0,173913043	0,086956522	0,173913043	0,260869565	0,739130435	82,85714286	1	0,285714286	0	0	0,571428571	0,857142857	85,38461538	0	0,153846154	0,076923077	0,153846154	0,346153846	0,730769231	83,33333333	0	0	0	0	1	0,666666667	2	16	4,192307692	50
181	37	33	2	1	DLTx	0,5	0	1078		0	88,57142857	1	0,142857143	0	0	0,142857143	0,857142857	88,88888889	1	0,111111111	0	0	0,222222222	0,777777778	90	1	0	0	0	0,5	0,5	81,81818182	0	0,181818182	0,272727273	0	0,363636364	1	50	0	0,5	1,5	0	1	2	3	90	6,3125	43
182	35	32	1	1	DLTx	0,5	0	928		0	88,57142857	1	0,285714286	0,285714286	0	0	0,571428571	85,55555556	1	0,333333333	0,444444444	0	0	0,666666667	75	1	0,5	1	0	0	1	85,83333333	0	0,25	0,416666667	0	0	0,75	86,66666667	1	0	0,333333333	0	0	1	5	96	7,111111111	45
183	68	61	1	2	DLTx	3	1	976	0	0	86,36363636	1	0	0	0	0	1,363636364	90	1	0	0	0	0	1	100	1	0	0	0	0	0	85,2173913	0	0,173913043	0,086956522	0,173913043	0,173913043	0,869565217	76,25	0	0,5	0,25	0,5	0,5	0,625	1	5	6,638888889	51
184	59	53	1	2	DLTx	2	1	741	0	0	93,63636364	1	0	0	0,090909091	0,272727273	0,272727273	85,88235294	1	0,058823529	0,117647059	0,411764706	0,470588235	0,352941176	75,71428571	1	0,142857143	0,285714286	0,857142857	0,714285714	0,428571429	85,65217391	0	0,043478261	0,086956522	0,347826087	0,565217391	0,391304348	85	0	0	0	0,166666667	0,833333333	0,5	6	64	8,117857143	61
185	60	55	2	2	DLTx	0,5	0	1746		0	86,36363636	1	0	0	0	0,454545455	0,909090909	82,66666667	1	0	0	0,066666667	0,666666667	1	72,5	1	0	0	0,25	1,25	1,25	79,47368421	0	0	0,052631579	0,052631579	0,947368421	1	67,5	0	0	0,25	0	2	1	0	0	7,294117647	40
186	60	55	1	2	DLTx	3	1	358	0	0	86,25	1	0,125	0	0,125	0,375	0,75	83,84615385	1	0,230769231	0	0,307692308	0,538461538	0,538461538	80	1	0,4	0	0,6	0,8	0,2	83,75	0	0,25	0	0,3125	0,5625	0,5	83,33333333	0	0,333333333	0	0,333333333	0,666666667	0,333333333	7	123	4,761904762	62
187	63	58	2	2	DLTx	0,5	0	1651		0	86,25	1	0,25	0,125	0	0,25	0,75	82,5	1	0,333333333	0,083333333	0	0,333333333	1	76	1	0,4	0	0	0,6	1,4	81,33333333	0	0,4	0,133333333	0,066666667	0,466666667	0,8	76,66666667	0	0,666666667	0,333333333	0,333333333	1	0	1	13	7,966666667	53
188	61	56	1	2	DLTx	0,5	0	606		0	96,66666667	1	0	0	0	0	0,333333333	78	1	0,2	0,6	0,4	0,4	0,6	50	0	0,5	1,5	1	1	1	78	0	0,2	0,6	0,4	0,4	0,6								2	12	6,875	37
189	65	61	2	2	DLTx	0	0	1118		0	90	1	0,4	0	0	0	0,6	84,44444444	1	0,333333333	0,111111111	0	0,222222222	0,888888889	77,5	1	0,25	0,25	0	0,5	1,25	85	0	0,333333333	0,083333333	0	0,416666667	0,666666667	86,66666667	1	0,333333333	0	0	1	0	2	10	8,25	51
190	61	57	2	2	DLTx	0,5	0	1228		0	87,5	1	0	0	0	0,25	1	77,14285714	1	0,571428571	0,142857143	0,285714286	0,285714286	1	63,33333333	0	1,333333333	0,333333333	0,666666667	0,333333333	1	70,90909091	0	0,636363636	0,363636364	0,272727273	0,545454545	1,090909091	60	0	0,75	0,75	0,25	1	1,25	3	38	6,95	48
191	56	53	2	2	DLTx	3	1	559	0	0	90	1	0	0	0	0,4	0,6	74,44444444	0	0,222222222	0,222222222	0,222222222	1,111111111	0,777777778	55	0	0,5	0,5	0,5	2	1	74	0	0,2	0,2	0,2	1,2	0,8	70	0	0	0	0	2	1	2	41	7,15	52
192	62	59	1	2	DLTx	0,5	0	908	0	0	90	1	0,333333333	0	0,333333333	0	0,333333333	81,25	1	0,5625	0,125	0,1875	0,375	0,625	76	1	0,7	0,2	0,1	0,6	0,8	82,77777778	0	0,5	0,111111111	0,166666667	0,333333333	0,611111111	95	1	0	0	0	0	0,5	1	10	9,071428571	62
193	58	55	1	2	DLTx	0	0	827		0	86,25	1	0,25	0,25	0,125	0,25	0,5	83,07692308	1	0,307692308	0,230769231	0,153846154	0,384615385	0,615384615	78	1	0,4	0,2	0,2	0,6	0,8	83,07692308	0	0,307692308	0,230769231	0,153846154	0,384615385	0,615384615								0	0	3,076923077	51
194	49	46	1	2	DLTx	3	1	406	0	0	87,33333333	1	0,066666667	0	0,133333333	0,333333333	0,733333333	85,83333333	1	0,083333333	0	0,125	0,416666667	0,791666667	83,33333333	1	0,111111111	0	0,111111111	0,555555556	0,888888889	85,92592593	0	0,074074074	0,037037037	0,111111111	0,37037037	0,814814815	86,66666667	1	0	0,333333333	0	0	1	1	0	8,055555556	45
195	53	50	2	2	DLTx	0,5	0	805	0	0	90	1	0,166666667	0	0,166666667	0,166666667	0,5	85	1	0,3	0	0,2	0,4	0,6	77,5	1	0,5	0	0,25	0,75	0,75	85	0	0,3	0	0,2	0,4	0,6								1	8	8,85	51
196	62	59	2	2	DLTx	0,5	0	768		0	90	1	0	0	0	0,2	0,8	87,14285714	1	0	0	0	0,428571429	0,857142857	80	1	0	0	0	1	1	85	0	0,125	0	0	0,5	0,875	70	0	1	0	0	1	1	0	0	7,4375	38
197	59	56	2	2	DLTx	0,5	0	732		0	86,66666667	1	0,222222222	0	0	0,555555556	0,555555556	86	1	0,266666667	0	0	0,666666667	0,466666667	85	1	0,333333333	0	0	0,833333333	0,333333333	86	0	0,266666667	0	0	0,666666667	0,466666667								0	0	9,461538462	67
198	46	40	2	3	DLTx	0,5	0	1873		0	88,75	1	0,125	0	0,125	0,25	0,625	83,33333333	1	0,166666667	0	0,166666667	0,5	0,833333333	72,5	1	0,25	0	0,25	1	1,25	82,14285714	0	0,142857143	0	0,142857143	0,642857143	0,857142857	75	0	0	0	0	1,5	1	1	0	8,5	60
199	66	61	1	3	DLTx	0,5	0	1745		0	88,75	1	0,25	0	0,25	0,25	0,375	88,46153846	1	0,153846154	0	0,230769231	0,307692308	0,461538462	88	1	0	0	0,2	0,4	0,6	84,11764706	0	0,235294118	0	0,352941176	0,411764706	0,588235294	70	0	0,5	0	0,75	0,75	1	4	7	6,205882353	66
200	34	29	2	3	DLTx	0,5	0	1522		0	87,5	1	0	0,25	0,125	0,25	0,625	81,11111111	1	0,222222222	0,166666667	0,388888889	0,277777778	0,833333333	76	1	0,4	0,1	0,6	0,3	1	83,18181818	0	0,181818182	0,136363636	0,409090909	0,227272727	0,727272727	92,5	1	0	0	0,5	0	0,25	5	56	8,173913043	66
201	61	57	1	3	DLTx	3	1	468	0	0	86,66666667	1	0	0,333333333	0	0	1	86	1	0	0,3	0,1	0	1	86	1	0	0,2	0,2	0	1	86	0	0	0,3	0,1	0	1								3	31	5,55	39
202	64	60	2	3	DLTx	3	1	762	1	1	91,66666667	1	0	0	0	0,333333333	0,5	86,92307692	1	0	0	0,153846154	0,538461538	0,615384615	82,85714286	1	0	0	0,285714286	0,714285714	0,714285714	82,63157895	0	0	0	0,157894737	0,842105263	0,736842105	73,33333333	0	0	0	0,166666667	1,5	1	2	8	4,75	48
203	70	66	1	3	DLTx	1	1	817	0	0	90	1	0	0	0,166666667	0,166666667	0,666666667	88,57142857	1	0	0	0,142857143	0,285714286	0,714285714	80	1	0	0	0	1	1	85,45454545	0	0	0	0,090909091	0,545454545	0,818181818	80	0	0	0	0	1	1	0	0	9,166666667	60
204	53	49	1	3	DLTx	1	1	109	0	0	88,75	1	0,75	0,125	0,125	0,125	0	81,66666667	1	0,75	0,083333333	0,25	0,5	0,25	67,5	1	0,75	0	0,5	1,25	0,75	81,66666667	0	0,75	0,083333333	0,25	0,5	0,25								2	1	6,222222222	67
205	61	58	1	3	DLTx	0,5	0	1109		0	88,33333333	1	0,166666667	0	0	0,333333333	0,666666667	86,25	1	0,125	0	0	0,5	0,75	80	1	0	0	0	1	1	81,875	0	0,0625	0	0,125	0,9375	0,6875	77,5	0	0	0	0,25	1,375	0,625	2	8	8,076923077	60
206	66	63	1	3	DLTx	0,5	0	1075		0	88,88888889	1	0,222222222	0	0,111111111	0,666666667	0,111111111	84,61538462	1	0,230769231	0	0,230769231	0,846153846	0,230769231	75	1	0,25	0	0,5	1,25	0,5	84,28571429	0	0,214285714	0	0,214285714	0,857142857	0,285714286	80	0	0	0	0	1	1	0	0	7,892857143	50
207	61	58	2	3	DLTx	0	0	736		0	90	1	0	0	0	0,4	0,6	80	1	0,571428571	0	0,285714286	0,571428571	0,571428571	55	0	2	0	1	1	0,5	80	0	0,5	0	0,25	0,625	0,625	80	0	0	0	0	1	1	1	0	8,875	45
208	61	58	2	3	DLTx	3	1	731	0	0	87,14285714	1	0,571428571	0	0	0,428571429	0,285714286	83,75	1	0,75	0	0	0,5	0,375	60	0	2	0	0	1	1	76,66666667	0	0,888888889	0,222222222	0,222222222	0,555555556	0,444444444	20	0	2	2	2	1	1	1	24	7	43
209	37	31	2	4	DLTx	0	0	2115	0	0	90	1	0	0	0	0,222222222	0,777777778	87,85714286	1	0	0	0	0,357142857	0,857142857	84	1	0	0	0	0,6	1	83,33333333	0	0,166666667	0,055555556	0	0,444444444	1	67,5	0	0,75	0,25	0	0,75	1,5	0	0	8,047619048	62
210	46	40	1	4	DLTx	0,5	0	2044		0	88	1	0	0	0,066666667	0,533333333	0,6	86,19047619	1	0	0	0,047619048	0,619047619	0,714285714	81,66666667	1	0	0	0	0,833333333	1	83,84615385	0	0	0	0,076923077	0,846153846	0,692307692	74	0	0	0	0,2	1,8	0,6	2	7	6,568181818	69
211	55	50	1	4	DLTx	2	1	1210	0	0	88,88888889	1	0	0	0,111111111	0,444444444	0,555555556	86,15384615	1	0	0	0,076923077	0,461538462	0,846153846	80	1	0	0	0	0,5	1,5	85,625	0	0,125	0	0,0625	0,5625	0,6875	83,33333333	0	0,666666667	0	0	1	0	2	4	7,475	63
212	27	23	1	4	DLTx	1	1	828	0	0	86,66666667	1	0,222222222	0,111111111	0	0,444444444	0,555555556	80	1	0,333333333	0,5	0,166666667	0,333333333	0,666666667	60	0	0,666666667	1,666666667	0,666666667	0	1	83,125	0	0,25	0,375	0,1875	0,25	0,625	92,5	1	0	0	0,25	0	0,5	2	3	8,735294118	61
213	28	24	2	4	DLTx	1	1	1114	0	0	92	1	0,2	0	0	0,4	0,2	80,90909091	1	0,090909091	0,090909091	0	1	0,727272727	71,66666667	1	0	0,166666667	0	1,5	1,166666667	78,75	0	0,1875	0,125	0,0625	1,1875	0,5625	74	0	0,4	0,2	0,2	1,6	0,2	1	16	3,705882353	44
214	55	52	1	4	DLTx	3	1	641	0	0	87	1	0,2	0	0,1	0,3	0,7	85	1	0,285714286	0	0,142857143	0,285714286	0,785714286	80	1	0,5	0	0,25	0,25	1	85,29411765	0	0,294117647	0	0,117647059	0,235294118	0,823529412	86,66666667	1	0,333333333	0	0	0	1	0	0	7,941176471	52
215	29	26	2	1	DLTx	0	0	859	0	0	84,61538462	1	0	0	0,076923077	0,769230769	0,692307692	82,77777778	1	0	0	0,111111111	0,888888889	0,722222222	78	1	0	0	0,2	1,2	0,8	86,07142857	1	0	0	0,107142857	0,642857143	0,642857143	92	1	0	0	0,1	0,2	0,5	4	65	5,291666667	39
216	35	30	1	1	DLTx	0	0	1234		0	85,71428571	1	0,142857143	0	0,142857143	0	1,142857143	90	1	0,214285714	0	0,071428571	0	0,714285714	94,28571429	1	0,285714286	0	0	0	0,285714286	90,58823529	1	0,235294118	0	0,058823529	0	0,647058824	93,33333333	1	0,333333333	0	0	0	0,333333333	1	6	9,0125	55
217	57	53	1	1	DLTx	0,5	0	1426	0	0	85	1	0,291666667	0,166666667	0,083333333	0,083333333	0,875	85,80645161	1	0,225806452	0,129032258	0,064516129	0,064516129	0,935483871	88,57142857	1	0	0	0	0	1,142857143	86,11111111	1	0,194444444	0,111111111	0,055555556	0,055555556	0,972222222	88	1	0	0	0	0	1,2	3	0	7,465517241	49
218	26	21	1	1	DLTx	0	0	1366		0	85,71428571	1	0,142857143	0,142857143	0,142857143	0,285714286	0,714285714	87,5	1	0,125	0,125	0,125	0,25	0,625	95	1	0	0	0	0	0,5	88	1	0,1	0,1	0,2	0,2	0,6	90	1	0	0	0,5	0	0,5	0	0	9,25	68
219	36	32	2	1	DLTx	0,5	0	1351		0	84	1	0,2	0	0,2	0,1	1,1	88,66666667	1	0,133333333	0	0,133333333	0,066666667	0,8	98	1	0	0	0	0	0,2	87,64705882	1	0,235294118	0	0,117647059	0,058823529	0,823529412	80	0	1	0	0	0	1	1	1	9,647058824	37
220	46	43	1	1	DLTx	0	0	901		0	85	1	0,5	0	0,333333333	0	0,666666667	85,55555556	1	0,333333333	0,111111111	0,333333333	0	0,666666667	86,66666667	1	0	0,333333333	0,333333333	0	0,666666667	87	1	0,3	0,1	0,3	0	0,6	100	1	0	0	0	0	0	4	18	8,416666667	53
221	58	52	1	2	DLTx	0,5	0	1824		0	83,33333333	1	0,166666667	0,166666667	0,166666667	0,5	0,666666667	87,77777778	1	0,111111111	0,111111111	0,111111111	0,333333333	0,555555556	87,5	1	0,25	0	0,25	0,25	0,5	88,18181818	1	0,090909091	0,090909091	0,090909091	0,272727273	0,636363636	90	1	0	0	0	0	1	2	9	7,633333333	55
222	58	53	1	2	DLTx	0,5	0	987		0	84,44444444	1	0,111111111	0	0	0,777777778	0,666666667	86,47058824	1	0,117647059	0	0	0,823529412	0,411764706	88,75	1	0,125	0	0	0,875	0,125	87	1	0,15	0	0	0,8	0,35	90	1	0,333333333	0	0	0,666666667	0	2	16	6,722222222	58
223	65	60	1	2	DLTx	0	0	1502		0	82,5	1	0,25	0,125	0	0,375	1	86	1	0,2	0,1	0	0,3	0,8	100	1	0	0	0	0	0	88,46153846	1	0,230769231	0,076923077	0	0,230769231	0,615384615	96,66666667	1	0,333333333	0	0	0	0	1	0	6,541666667	66
224	62	58	1	2	DLTx	0,5	0	1065		0	85,45454545	1	0,090909091	0	0,090909091	0,272727273	1	86,66666667	1	0,133333333	0	0,066666667	0,2	0,933333333	90	1	0,25	0	0	0	0,75	87,05882353	1	0,176470588	0	0,058823529	0,176470588	0,882352941	90	1	0,5	0	0	0	0,5	2	85	7,617647059	55
225	60	57	1	2	DLTx	0	0	868		0	84	1	1	0	0,4	0	0,2	87,14285714	1	0,714285714	0	0,285714286	0	0,285714286	95	1	0	0	0	0	0,5	87,14285714	1	0,714285714	0	0,285714286	0	0,285714286								1	1	8	61
226	61	58	2	2	DLTx	0	0	773		0	86	1	0,2	0	0,133333333	0	1,066666667	86,31578947	1	0,157894737	0	0,105263158	0,052631579	1,052631579	87,5	1	0	0	0	0,25	1	86,31578947	1	0,157894737	0	0,105263158	0,052631579	1,052631579								2	0	6,638888889	35
227	47	45	1	2	DLTx	0	0	758	0	0	85,55555556	1	0,111111111	0	0,166666667	0,555555556	0,611111111	87,61904762	1	0,095238095	0	0,142857143	0,476190476	0,523809524	100	1	0	0	0	0	0	88,18181818	1	0,090909091	0	0,136363636	0,454545455	0,5	100	1	0	0	0	0	0	2	0	7,795454545	63
228	65	59	1	3	DLTx	1	1	864	0	0	85,71428571	1	0,214285714	0	0	0,214285714	1	85,88235294	1	0,176470588	0	0	0,294117647	0,941176471	86,66666667	1	0	0	0	0,666666667	0,666666667	86,95652174	1	0,217391304	0	0	0,217391304	0,869565217	90	1	0,333333333	0	0	0	0,666666667	2	8	5,886363636	65
229	63	57	2	3	DLTx	1	1	1509	0	0	85	1	0,083333333	0	0,083333333	0,666666667	0,666666667	86,15384615	1	0,076923077	0	0,076923077	0,615384615	0,615384615	100	1	0	0	0	0	0	86,15384615	1	0,076923077	0	0,076923077	0,615384615	0,615384615								2	0	5,75	51
230	55	51	1	3	DLTx	2	1	570	0	0	85	1	0,1875	0	0,3125	0,3125	0,6875	86,92307692	1	0,115384615	0,038461538	0,269230769	0,307692308	0,576923077	90	1	0	0,1	0,2	0,3	0,4	87,33333333	1	0,133333333	0,033333333	0,266666667	0,266666667	0,566666667	90	1	0,25	0	0,25	0	0,5	2	0	7,40625	61
231	68	63	1	3	DLTx	0,5	0	1354		0	84,28571429	1	0,142857143	0,142857143	0,285714286	0,285714286	0,714285714	88,18181818	1	0,090909091	0,090909091	0,272727273	0,272727273	0,454545455	95	1	0	0	0,25	0,25	0	90,66666667	1	0,133333333	0,066666667	0,2	0,2	0,333333333	97,5	1	0,25	0	0	0	0	1	9	7,8	68
232	64	60	1	3	DLTx	0,5	0	1270		0	85,71428571	1	0,857142857	0	0	0	0,571428571	86,66666667	1	0,777777778	0	0	0	0,555555556	90	1	0,5	0	0	0	0,5	89,09090909	1	0,636363636	0	0	0	0,454545455	100	1	0	0	0	0	0	1	10	8,384615385	72
233	66	63	1	3	DLTx	0	0	1167		0	82,5	1	0,75	0	0	0,25	0,75	83,75	1	0,375	0	0	0,125	1,125	85	1	0	0	0	0	1,5	88,18181818	1	0,272727273	0	0	0,090909091	0,818181818	100	1	0	0	0	0	0	2	3	9,25	60
234	64	61	1	3	DLTx	0,5	0	911		0	85	1	0,75	0	0	0	0,75	90	1	0,272727273	0	0	0,272727273	0,454545455	92,85714286	1	0	0	0	0,428571429	0,285714286	90	1	0,230769231	0	0	0,307692308	0,461538462	90	1	0	0	0	0,5	0,5	0	0	7,269230769	64
235	54	49	2	4	DLTx	0,5	0	1705		0	85	1	0,333333333	0	0,166666667	0,5	0,5	87,77777778	1	0,222222222	0	0,111111111	0,333333333	0,555555556	93,33333333	1	0	0	0	0	0,666666667	88,18181818	1	0,181818182	0	0,090909091	0,363636364	0,545454545	90	1	0	0	0	0,5	0,5	3	20	5,5	59
236	56	51	1	4	DLTx	0,5	0	1619		0	84,54545455	1	0,181818182	0	0,272727273	0,363636364	0,727272727	86,66666667	1	0,111111111	0,055555556	0,277777778	0,222222222	0,666666667	90	1	0	0,142857143	0,285714286	0	0,571428571	86,66666667	1	0,125	0,041666667	0,375	0,166666667	0,625	86,66666667	1	0,166666667	0	0,666666667	0	0,5	6	69	3,896551724	62
237	58	53	1	4	DLTx	0,5	0	1579		0	86	1	0	0,4	0,2	0,4	0,4	88,57142857	1	0	0,285714286	0,142857143	0,285714286	0,428571429	95	1	0	0	0	0	0,5	88,88888889	1	0	0,222222222	0,111111111	0,333333333	0,444444444	90	1	0	0	0	0,5	0,5	1	0	6,25	70
238	62	58	2	4	DLTx	0,5	0	1485		0	80,83333333	0	0,25	0,083333333	0,083333333	0,666666667	0,833333333	85,88235294	1	0,176470588	0,058823529	0,058823529	0,470588235	0,647058824	98,33333333	1	0	0	0	0	0,166666667	87,36842105	1	0,157894737	0,052631579	0,052631579	0,421052632	0,578947368	100	1	0	0	0	0	0	0	0	8,05	58
239	56	51	2	4	HLTx	0,5	0	1590		0	83,33333333	1	0	0	0	0,666666667	1	87,14285714	1	0,142857143	0	0	0,428571429	0,714285714	90	1	0,25	0	0	0,25	0,5	87	1	0,1	0,2	0	0,3	0,7	86,66666667	1	0	0,666666667	0	0	0,666666667	1	0	7,2	46
240	65	62	2	4	DLTx	0,5	0	1000		0	83,75	1	0	0	0,125	0,875	0,625	84,16666667	1	0	0	0,166666667	0,75	0,666666667	85	1	0	0	0,25	0,5	0,75	86,42857143	1	0	0	0,142857143	0,642857143	0,571428571	100	1	0	0	0	0	0	4	1	9	59
241	45	44	1	3	DLTx	0,5	0	127		0	95	1	0,1	0	0	0	0,4	95,625	1	0,125	0	0,0625	0	0,25	96,66666667	1	0,166666667	0	0,166666667	0	0	95,55555556	1	0,111111111	0	0,055555556	0	0,277777778	95	1	0	0	0	0	0,5	5	154	5,088235294	58
242	49	48	2	3	DLTx	0	0	208	0	0	86,66666667	1	0,111111111	0	0,111111111	0,222222222	0,888888889	86,36363636	1	0,090909091	0	0,090909091	0,272727273	0,909090909	85	1	0	0	0	0,5	1	88	1	0,066666667	0	0,066666667	0,4	0,666666667	92,5	1	0	0	0	0,75	0	0	0	6,38	16
243	59	57	2	3	DLTx	0,5	0	306	1	1	91,42857143	1	0	0	0	0,142857143	0,714285714	91,53846154	1	0,153846154	0	0,230769231	0,076923077	0,384615385	91,66666667	1	0,333333333	0	0,5	0	0	90	1	0,125	0	0,3125	0,0625	0,5	83,33333333	0	0	0	0,666666667	0	1	0	0	6,626315789	25
244	54	52	2	4	DLTx	0	0	475	0	0	96,25	1	0	0	0,125	0	0,25	94,61538462	1	0	0	0,076923077	0,076923077	0,384615385	92	1	0	0	0	0,2	0,6	90,58823529	1	0	0	0,294117647	0,117647059	0,529411765	77,5	0	0	0	1	0,25	1	1	0	7,173913043	32
245	32	29	1	1	DLTx	0	0	680	1	1	86,66666667	1	0	0,041666667	0,125	0,083333333	1,083333333	87,41935484	1	0	0,032258065	0,096774194	0,064516129	1,064516129	90	1	0	0	0	0	1	87,02702703	1	0	0,027027027	0,081081081	0,135135135	1,054054054	85	0	0	0	0	0,5	1	7	83	4,9	39
246	58	55	1	2	DLTx	0,5	0	790	0	0	90	1	0	0,142857143	0,142857143	0,142857143	0,571428571	86,92307692	1	0,230769231	0,076923077	0,307692308	0,076923077	0,615384615	83,33333333	1	0,5	0	0,5	0	0,666666667	86,25	1	0,3125	0,0625	0,25	0,0625	0,6875	83,33333333	0	0,666666667	0	0	0	1	3	95	9,289473684	38
247	51	48	1	1	DLTx	0,5	0	905		0	92,22222222	1	0	0	0	0	0,777777778	90,76923077	1	0,076923077	0	0	0	0,846153846	87,5	1	0,25	0	0	0	1	88,5	1	0,05	0	0,2	0,25	0,65	84,28571429	0	0	0	0,571428571	0,714285714	0,285714286	0	0	6,795454545	38
248	58	54	1	2	DLTx	3	1	179	0	0	93,33333333	1	0,222222222	0	0,111111111	0	0,333333333	93,63636364	1	0,136363636	0	0,136363636	0	0,363636364	93,84615385	1	0,076923077	0	0,153846154	0	0,384615385	92,4137931	1	0,137931034	0	0,206896552	0	0,413793103	88,57142857	1	0,142857143	0	0,428571429	0	0,571428571	4	35	4,722222222	47
249	57	53	2	2	DLTx	2	1	1491	0	0	87,77777778	1	0,055555556	0	0,388888889	0,277777778	0,5	85,83333333	1	0,083333333	0,083333333	0,375	0,333333333	0,541666667	80	1	0,166666667	0,333333333	0,333333333	0,5	0,666666667	86,92307692	1	0,076923077	0,076923077	0,346153846	0,307692308	0,5	100	1	0	0	0	0	0	1	0	7,879310345	46
250	31	25	1	1	DLTx	2	1	613	0	0	88	1	0	0	0	0	1,2	89	1	0	0	0	0,15	0,95	90	1	0	0	0	0,3	0,7	89,58333333	1	0	0	0,041666667	0,125	0,875	92,5	1	0	0	0,25	0	0,5	3	14	6,676470588	41
251	42	36	2	1	DLTx	0	0	2042		0	92,5	1	0,083333333	0	0,083333333	0,166666667	0,416666667	95,65217391	1	0,043478261	0	0,043478261	0,086956522	0,260869565	99,09090909	1	0	0	0	0	0,090909091	96,12903226	1	0,032258065	0	0,032258065	0,064516129	0,258064516	97,5	1	0	0	0	0	0,25	2	0	7,919354839	65
252	31	24	1	1	DLTx	0,5	0	2089		0	91,66666667	1	0	0	0,111111111	0,277777778	0,444444444	91,6	1	0,04	0	0,08	0,2	0,52	91,42857143	1	0,142857143	0	0	0	0,714285714	89,66666667	1	0,1	0	0,133333333	0,2	0,6	80	0	0,4	0	0,4	0,2	1	0	0	8,903846154	55
253	30	23	1	1	DLTx	0,5	0	2080		0	87,77777778	1	0,111111111	0	0,222222222	0,333333333	0,555555556	88,57142857	1	0,071428571	0	0,142857143	0,214285714	0,714285714	90	1	0	0	0	0	1	88,94736842	1	0,052631579	0	0,105263158	0,157894737	0,789473684	90	1	0	0	0	0	1	1	0	8,1875	41
254	35	29	1	1	DLTx	2	1	856	0	0	91,76470588	1	0	0	0	0,117647059	0,705882353	89,56521739	1	0	0	0,043478261	0,086956522	0,913043478	83,33333333	1	0	0	0,166666667	0	1,5	89,64285714	1	0	0	0,071428571	0,071428571	0,892857143	90	1	0	0	0,2	0	0,8	1	0	9	43
255	31	25	1	1	DLTx	0,5	0	2035		0	89,13043478	1	0,086956522	0,043478261	0,043478261	0,173913043	0,739130435	90	1	0,09375	0,0625	0,0625	0,1875	0,59375	92,22222222	1	0,111111111	0,111111111	0,111111111	0,222222222	0,222222222	90	1	0,088235294	0,117647059	0,058823529	0,176470588	0,558823529	90	1	0	1	0	0	0	2	0	7,347826087	57
256	46	40	1	1	DLTx	0,5	0	1941		0	98,57142857	1	0	0	0	0	0,142857143	98,42105263	1	0	0	0	0	0,157894737	98	1	0	0	0	0	0,2	97,08333333	1	0	0	0,041666667	0	0,25	92	1	0	0	0,2	0	0,6	2	1	6,875	61
257	28	22	2	1	DLTx	0,5	0	1793		0	89,23076923	1	0	0	0	0,153846154	0,923076923	86,84210526	1	0,052631579	0	0,157894737	0,105263158	1	81,66666667	1	0,166666667	0	0,5	0	1,166666667	86,81818182	1	0,045454545	0	0,181818182	0,090909091	1	86,66666667	1	0	0	0,333333333	0	1	0	0	7,225	63
258	49	44	1	1	DLTx	0,5	0	1789		0	90	1	0	0	0	0,333333333	0,666666667	92,85714286	1	0	0	0	0,142857143	0,571428571	95	1	0	0	0	0	0,5	93,52941176	1	0	0	0	0,117647059	0,529411765	96,66666667	1	0	0	0	0	0,333333333	1	0	8,925	57
259	45	40	2	1	DLTx	0	0	1734		0	91	1	0,1	0	0	0	0,8	90	1	0,153846154	0	0	0	0,846153846	86,66666667	1	0,333333333	0	0	0	1	90,625	1	0,125	0	0	0	0,8125	93,33333333	1	0	0	0	0	0,666666667	0	0	7,75	42
260	30	25	2	1	DLTx	0	0	1682		0	92,22222222	1	0	0	0	0,222222222	0,555555556	90,83333333	1	0	0	0,083333333	0,25	0,583333333	87,5	1	0	0	0,25	0,5	0,5	90,76923077	1	0	0	0,076923077	0,230769231	0,615384615	90	1	0	0	0	0	1	1	0	9,425	55
261	41	36	1	1	DLTx	0	0	1672		0	91	1	0	0	0,1	0	0,8	88,82352941	1	0,058823529	0	0,058823529	0,117647059	0,882352941	85,71428571	1	0,142857143	0	0	0,285714286	1	90	1	0,047619048	0	0,047619048	0,19047619	0,714285714	95	1	0	0	0	0,5	0	0	0	8	50
262	35	30	1	1	DLTx	3	1	806	0	0	92,22222222	1	0,111111111	0	0	0	0,666666667	91,81818182	1	0,090909091	0	0	0	0,727272727	90	1	0	0	0	0	1	90,71428571	1	0,142857143	0	0	0	0,785714286	86,66666667	1	0,333333333	0	0	0	1	3	24	6,692307692	40
263	38	33	2	1	DLTx	3	1	1119	0	0	93,33333333	1	0	0	0,111111111	0,111111111	0,444444444	93,07692308	1	0	0	0,076923077	0,076923077	0,538461538	92,5	1	0	0	0	0	0,75	93,75	1	0	0	0,0625	0,0625	0,5	96,66666667	1	0	0	0	0	0,333333333	1	0	7,305555556	60
264	37	32	2	1	DLTx	0	0	1608		0	86,66666667	1	0	0,333333333	0	0,166666667	0,833333333	90	1	0	0,25	0	0,125	0,625	100	1	0	0	0	0	0	90,90909091	1	0,090909091	0,181818182	0	0,090909091	0,545454545	93,33333333	1	0,333333333	0	0	0	0,333333333	1	0	8,625	68
265	26	21	2	1	DLTx	0,5	0	1541		0	92,72727273	1	0,090909091	0	0,045454545	0,090909091	0,5	91,42857143	1	0,057142857	0	0,028571429	0,114285714	0,657142857	89,28571429	1	0	0	0	0,142857143	0,928571429	90,41666667	1	0,041666667	0	0,020833333	0,166666667	0,729166667	87,69230769	1	0	0	0	0,307692308	0,923076923	13	128	8,519230769	55
266	38	33	2	1	DLTx	0,5	0	1529		0	88,27586207	1	0,034482759	0,034482759	0	0,137931034	0,965517241	88,23529412	1	0,029411765	0,029411765	0,058823529	0,117647059	0,941176471	88	1	0	0	0,4	0	0,8	87,63157895	1	0,078947368	0,026315789	0,078947368	0,105263158	0,947368421	82,5	0	0,5	0	0,25	0	1	3	11	8,657894737	55
267	38	33	1	1	Andere	0	0	1563		0	90,86956522	1	0,043478261	0,130434783	0,086956522	0,52173913	0,130434783	89,25	1	0,025	0,175	0,15	0,3	0,425	87,05882353	1	0	0,235294118	0,235294118	0	0,823529412	89,05660377	1	0,037735849	0,132075472	0,113207547	0,245283019	0,566037736	88,46153846	1	0,076923077	0	0	0,076923077	1	13	110	5,418032787	68
268	50	45	1	1	DLTx	0	0	1444		0	88	1	0,2	0	0	0	1	87,77777778	1	0,111111111	0,111111111	0	0	1	87,5	1	0	0,25	0	0	1	87,27272727	1	0,090909091	0,181818182	0	0	1	85	0	0	0,5	0	0	1	1	35	8,363636364	41
269	34	30	1	1	DLTx	0,5	0	1459		0	86,66666667	1	0	0	0,333333333	0,166666667	0,833333333	87,77777778	1	0	0	0,222222222	0,222222222	0,777777778	90	1	0	0	0	0,333333333	0,666666667	86,66666667	1	0	0,083333333	0,166666667	0,333333333	0,75	83,33333333	0	0	0,333333333	0	0,666666667	0,666666667	0	0	8,642857143	53
270	48	44	1	1	DLTx	0	0	1427		0	90	1	0	0	0,166666667	0	0,833333333	87,77777778	1	0	0	0,333333333	0	0,888888889	83,33333333	1	0	0	0,666666667	0	1	88,18181818	1	0	0	0,272727273	0	0,909090909	90	1	0	0	0	0	1	1	3	8,384615385	46
271	37	32	1	1	DLTx	0,5	0	1422		0	91,25	1	0	0	0	0	0,875	91,17647059	1	0	0	0	0	0,882352941	91	1	0	0	0	0	0,9	92,5	1	0	0	0	0	0,75	100	1	0	0	0	0	0	1	0	8,75	55
272	27	23	1	1	DLTx	0	0	1371		0	88,33333333	1	0,166666667	0	0,166666667	0,333333333	0,5	90	1	0,090909091	0	0,090909091	0,181818182	0,636363636	92	1	0	0	0	0	0,8	90	1	0,076923077	0	0,076923077	0,153846154	0,692307692	90	1	0	0	0	0	1	2	16	7,928571429	40
273	33	29	1	1	DLTx	0	0	1303		0	97,14285714	1	0	0	0	0	0,285714286	93,33333333	1	0,166666667	0	0,166666667	0	0,333333333	88	1	0,4	0	0,4	0	0,4	89,44444444	1	0,277777778	0,055555556	0,222222222	0,222222222	0,277777778	81,66666667	0	0,5	0,166666667	0,333333333	0,666666667	0,166666667	7	63	6,555555556	65
274	46	42	2	1	DLTx	3	1	77	0	0	92,5	1	0,25	0	0	0	0,5	92,5	1	0,25	0	0	0	0,5								92,5	1	0,25	0	0	0	0,5								2	0	3,5	20
275	29	25	2	1	DLTx	0,5	0	1104		0	87	1	0	0	0,3	0,2	0,8	87,14285714	1	0,071428571	0	0,285714286	0,142857143	0,785714286	87,5	1	0,25	0	0,25	0	0,75	87,05882353	1	0,058823529	0	0,294117647	0,117647059	0,823529412	86,66666667	1	0	0	0,333333333	0	1	0	0	6,3125	34
276	29	25	1	1	DLTx	0	0	1058	0	0	91	1	0,066666667	0,066666667	0	0	0,766666667	91,19047619	1	0,071428571	0,071428571	0,047619048	0	0,69047619	91,66666667	1	0,083333333	0,083333333	0,166666667	0	0,5	91,77777778	1	0,066666667	0,066666667	0,044444444	0	0,644444444	100	1	0	0	0	0	0	3	6	5,715909091	64
277	43	39	2	1	DLTx	0	0	978		0	90	1	0,333333333	0	0,166666667	0	0,5	90	1	0,25	0	0,125	0,125	0,5	90	1	0	0	0	0,5	0,5	91,11111111	1	0,222222222	0	0,111111111	0,111111111	0,444444444	100	1	0	0	0	0	0	0	0	9,5	61
278	46	43	1	1	DLTx	0,5	0	953		0	96,25	1	0	0	0	0	0,375	96,42857143	1	0	0	0,071428571	0	0,285714286	96,66666667	1	0	0	0,166666667	0	0,166666667	96,66666667	1	0	0	0,066666667	0	0,266666667	100	1	0	0	0	0	0	1	0	8,9	64
279	46	43	1	1	DLTx	0	0	893		0	96,66666667	1	0,333333333	0	0	0	0	97,77777778	1	0,222222222	0	0	0	0	100	1	0	0	0	0	0	97,27272727	1	0,181818182	0	0	0	0,090909091	95	1	0	0	0	0	0,5	1	0	8,454545455	85
280	37	34	1	1	DLTx	0,5	0	881		0	94,28571429	1	0	0	0	0	0,571428571	94	1	0	0	0	0	0,6	93,33333333	1	0	0	0	0	0,666666667	94	1	0	0	0	0	0,6								0	0	6,3	70
281	40	38	2	1	DLTx	0,5	0	850		0	90	1	0,333333333	0	0,166666667	0,166666667	0,333333333	90	1	0,25	0	0,125	0,25	0,375	90	1	0	0	0	0,5	0,5	90	1	0,222222222	0	0,111111111	0,333333333	0,333333333	90	1	0	0	0	1	0	3	51	7,4375	66
282	30	27	2	1	DLTx	0	0	820		0	95	1	0	0	0	0	0,5	95,55555556	1	0	0	0	0	0,444444444	96,66666667	1	0	0	0	0	0,333333333	95,55555556	1	0	0	0	0	0,444444444								0	0	7,888888889	62
283	25	22	2	1	DLTx	0	0	803		0	91,25	1	0	0	0	0,625	0,25	93,33333333	1	0	0	0	0,416666667	0,25	97,5	1	0	0	0	0	0,25	94,28571429	1	0	0	0	0,357142857	0,214285714	100	1	0	0	0	0	0	4	5	9,285714286	68
284	48	45	1	1	DLTx	0	0	781		0	90,76923077	1	0	0,153846154	0	0	0,769230769	92	1	0	0,133333333	0	0	0,666666667	100	1	0	0	0	0	0	92,5	1	0	0,125	0	0	0,625	100	1	0	0	0	0	0	2	0	8,6875	62
285	38	35	2	1	DLTx	0	0	772		0	95	1	0	0	0	0	0,5	95	1	0	0	0	0	0,5	95	1	0	0	0	0	0,5	95,55555556	1	0	0	0	0	0,444444444	100	1	0	0	0	0	0	0	0	7,666666667	64
286	39	36	1	1	DLTx	0,5	0	788		0	91,11111111	1	0,333333333	0	0,111111111	0,333333333	0,111111111	92,5	1	0,25	0	0,083333333	0,333333333	0,083333333	96,66666667	1	0	0	0	0,333333333	0	93,07692308	1	0,230769231	0	0,076923077	0,307692308	0,076923077	100	1	0	0	0	0	0	1	0	8,961538462	77
287	40	38	2	1	DLTx	0	0	713		0	87,14285714	1	0,142857143	0	0,285714286	0	0,857142857	88,88888889	1	0,111111111	0	0,222222222	0	0,777777778	95	1	0	0	0	0	0,5	88,88888889	1	0,111111111	0	0,222222222	0	0,777777778								0	0	9,166666667	46
288	67	60	2	2	DLTx	3	1	349	0	0	88,57142857	1	0	0	0,071428571	0,142857143	0,928571429	91,11111111	1	0	0	0,055555556	0,111111111	0,722222222	100	1	0	0	0	0	0	91,11111111	1	0	0	0,055555556	0,111111111	0,722222222								6	54	5,25	61
289	64	57	1	2	DLTx	0	0	2099		0	86,66666667	1	0,25	0	0,166666667	0,166666667	0,75	89,33333333	1	0,2	0	0,133333333	0,133333333	0,6	100	1	0	0	0	0	0	89,47368421	1	0,210526316	0	0,105263158	0,263157895	0,473684211	90	1	0,25	0	0	0,75	0	4	0	9,25	69
290	66	59	1	2	DLTx	3	1	1124	0	0	91	1	0,2	0	0,1	0	0,6	90	1	0,142857143	0,142857143	0,214285714	0,071428571	0,428571429	87,5	1	0	0,5	0,5	0,25	0	88,82352941	1	0,235294118	0,117647059	0,352941176	0,058823529	0,352941176	83,33333333	0	0,666666667	0	1	0	0	0	0	5,21875	54
291	67	60	1	2	DLTx	0	0	1860		0	90	1	0,2	0	0	0,1	0,7	88,75	1	0,125	0	0	0,25	0,75	87,14285714	1	0	0	0	0,428571429	0,857142857	88,0952381	1	0,095238095	0	0	0,238095238	0,857142857	86	0	0	0	0	0,2	1,2	2	0	7,375	46
292	55	49	1	2	DLTx	0	0	95		0	88,57142857	1	0,142857143	0	0,285714286	0	0,714285714	88,57142857	1	0,142857143	0	0,285714286	0	0,714285714								88,57142857	1	0,142857143	0	0,285714286	0	0,714285714								0	0	7,125	45
293	56	50	1	2	DLTx	0	0	1983		0	95,55555556	1	0	0	0	0,111111111	0,333333333	95,83333333	1	0	0	0	0,083333333	0,333333333	96,66666667	1	0	0	0	0	0,333333333	96,25	1	0	0	0	0,0625	0,3125	97,5	1	0	0	0	0	0,25	1	0	8,342105263	67
294	64	58	1	2	DLTx	0,5	0	1967		0	88,57142857	1	0	0	0,214285714	0,071428571	0,857142857	88,88888889	1	0,055555556	0	0,166666667	0,055555556	0,833333333	90	1	0,25	0	0	0	0,75	89,16666667	1	0,041666667	0	0,208333333	0,041666667	0,791666667	90	1	0	0	0,333333333	0	0,666666667	2	0	8,934782609	54
295	65	60	1	2	DLTx	0,5	0	1873	0	0	91,53846154	1	0	0,076923077	0,076923077	0,230769231	0,461538462	89,41176471	1	0,176470588	0,058823529	0,117647059	0,176470588	0,529411765	82,5	1	0,75	0	0,25	0	0,75	88,63636364	1	0,181818182	0,045454545	0,090909091	0,318181818	0,5	86	0	0,2	0	0	0,8	0,4	0	0	8,125	67
296	55	50	2	2	DLTx	0	0	214		0	87,5	1	0	0	0	0,5	0,75	87,5	1	0	0	0	0,5	0,75								87,5	1	0	0	0	0,5	0,75								1	0	5,666666667	31
297	67	62	1	2	DLTx	0,5	0	1740		0	88,75	1	0	0	0	0,625	0,5	91,17647059	1	0	0	0	0,470588235	0,411764706	93,33333333	1	0	0	0	0,333333333	0,333333333	91,36363636	1	0	0	0	0,545454545	0,318181818	92	1	0	0	0	0,8	0	1	0	7,5	69
298	60	55	1	2	DLTx	0,5	0	1738		0	93,33333333	1	0	0	0	0,333333333	0,333333333	92	1	0,066666667	0	0	0,533333333	0,2	91,42857143	1	0,142857143	0	0	0,714285714	0	91,57894737	1	0,052631579	0	0	0,631578947	0,157894737	90	1	0	0	0	1	0	1	0	7,119047619	31
299	61	55	2	2	DLTx	0	0	1718		0	92,5	1	0	0	0	0,25	0,5	92,5	1	0	0	0	0,166666667	0,583333333	92,5	1	0	0	0	0	0,75	92	1	0	0	0	0,266666667	0,533333333	90	1	0	0	0	0,666666667	0,333333333	1	0	8,861111111	53
300	61	56	2	2	DLTx	3	1	504	0	0	96,66666667	1	0	0	0	0,083333333	0,25	95,625	1	0	0	0,125	0,125	0,1875	94	1	0	0	0,4	0,2	0	93,33333333	1	0	0,055555556	0,111111111	0,222222222	0,277777778	75	0	0	0,5	0	1	1	1	0	6,388888889	67
301	57	52	1	2	DLTx	0	0	1664	0	0	95,55555556	1	0	0	0	0	0,444444444	95,38461538	1	0	0	0	0	0,461538462	95	1	0	0	0	0	0,5	92,35294118	1	0,176470588	0	0	0,176470588	0,411764706	82,5	0	0,75	0	0	0,75	0,25	0	0	5,604166667	58
302	53	48	2	2	DLTx	0	0	1637		0	93,33333333	1	0,166666667	0	0,333333333	0	0,166666667	91	1	0,1	0,2	0,2	0,1	0,3	87,5	1	0	0,5	0	0,25	0,5	86,92307692	1	0,153846154	0,384615385	0,153846154	0,153846154	0,461538462	73,33333333	0	0,333333333	1	0	0,333333333	1	1	0	6,642857143	60
303	66	61	2	2	DLTx	0	0	1381		0	91,25	1	0,125	0	0	0,25	0,5	90	1	0,111111111	0	0	0,333333333	0,555555556	80	1	0	0	0	1	1	89,09090909	1	0,090909091	0,272727273	0	0,272727273	0,454545455	85	0	0	1,5	0	0	0	1	24	6,166666667	62
304	61	56	1	2	DLTx	0,5	0	1567		0	88,18181818	1	0,181818182	0	0,363636364	0	0,636363636	89,33333333	1	0,2	0	0,266666667	0	0,6	92,5	1	0,25	0	0	0	0,5	87,22222222	1	0,222222222	0,277777778	0,222222222	0	0,555555556	76,66666667	0	0,333333333	1,666666667	0	0	0,333333333	0	0	8,323529412	55
305	57	52	1	2	DLTx	3	1	1464	1	1	88,18181818	1	0,181818182	0	0,090909091	0,181818182	0,727272727	88,57142857	1	0,214285714	0	0,142857143	0,142857143	0,642857143	90	1	0,333333333	0	0,333333333	0	0,333333333	87,5	1	0,3125	0	0,25	0,125	0,5625	80	0	1	0	1	0	0	1	0	3,659090909	64
306	58	53	2	2	DLTx	0	0	1596		0	90	1	0,095238095	0,047619048	0,047619048	0,142857143	0,666666667	90,3030303	1	0,151515152	0,03030303	0,060606061	0,121212121	0,606060606	88,46153846	1	0,307692308	0	0,076923077	0,153846154	0,615384615	91,31578947	1	0,131578947	0,026315789	0,052631579	0,105263158	0,552631579	98	1	0	0	0	0	0,2	3	1	7,297619048	68
307	64	59	1	2	DLTx	0	0	1575		0	96,66666667	1	0	0	0	0,166666667	0,166666667	96,25	1	0	0,125	0	0,125	0,125	95	1	0	0,5	0	0	0	96,11111111	1	0	0,111111111	0	0,166666667	0,111111111	95	1	0	0	0	0,5	0	0	0	8,75	42
308	46	41	1	2	DLTx	0,5	0	1566		0	98	1	0	0	0	0	0,2	96,84210526	1	0	0	0,105263158	0	0,210526316	92,5	1	0	0	0,5	0	0,25	94,58333333	1	0	0	0,083333333	0,083333333	0,375	86	0	0	0	0	0,4	1	0	0	8,32	60
309	63	58	1	2	DLTx	0	0	1503		0	95,71428571	1	0	0	0,142857143	0	0,285714286	88,66666667	1	0,133333333	0,066666667	0,066666667	0	0,866666667	82,5	1	0,25	0,125	0	0	1,375	90,52631579	1	0,157894737	0,052631579	0,052631579	0	0,684210526	97,5	1	0,25	0	0	0	0	2	22	8,972222222	61
310	51	46	2	2	DLTx	0,5	0	1493		0	88,75	1	0,25	0	0	0,25	0,625	90	1	0,166666667	0	0	0,25	0,583333333	92,5	1	0	0	0	0,25	0,5	89,28571429	1	0,142857143	0	0	0,357142857	0,571428571	85	0	0	0	0	1	0,5	0	0	6,277777778	65
311	63	58	2	2	DLTx	3	1	1301	1	1	96	1	0	0	0	0	0,4	92,85714286	1	0,142857143	0	0	0	0,571428571	85	1	0,5	0	0	0	1	92,22222222	1	0,222222222	0	0	0	0,555555556	90	1	0,5	0	0	0	0,5	0	0	7,678571429	56
312	64	59	2	2	DLTx	3	1	283	0	0	87	1	0	0,1	0,2	0,3	0,7	87	1	0	0,1	0,2	0,3	0,7								87	1	0	0,1	0,2	0,3	0,7								4	0	6,5625	29
313	62	58	1	2	DLTx	3	1	433	0	0	92,5	1	0,166666667	0,166666667	0	0	0,416666667	86,47058824	1	0,294117647	0,176470588	0,294117647	0,058823529	0,529411765	72	1	0,6	0,2	1	0,2	0,8	86,66666667	1	0,238095238	0,142857143	0,285714286	0,095238095	0,571428571	87,5	1	0	0	0,25	0,25	0,75	4	15	4,431818182	57
314	60	56	2	2	DLTx	0,5	0	1425		0	88,88888889	1	0,222222222	0,111111111	0	0,444444444	0,333333333	87,69230769	1	0,230769231	0,076923077	0	0,538461538	0,384615385	85	1	0,25	0	0	0,75	0,5	86,66666667	1	0,266666667	0,066666667	0	0,6	0,4	80	0	0,5	0	0	1	0,5	0	0	8,441176471	61
315	56	52	2	2	DLTx	0	0	1391		0	88,18181818	1	0,090909091	0,181818182	0,090909091	0,090909091	0,727272727	90,66666667	1	0,066666667	0,133333333	0,066666667	0,066666667	0,6	97,5	1	0	0	0	0	0,25	91,17647059	1	0,117647059	0,117647059	0,058823529	0,058823529	0,529411765	95	1	0,5	0	0	0	0	0	0	8,972222222	69
316	54	49	2	2	DLTx	1	1	908	0	0	92,85714286	1	0	0	0	0	0,714285714	92,22222222	1	0,111111111	0	0	0,111111111	0,555555556	90	1	0,5	0	0	0,5	0	91,53846154	1	0,230769231	0	0	0,230769231	0,384615385	90	1	0,5	0	0	0,5	0	0	0	8,769230769	57
317	68	64	1	2	DLTx	2	1	265	0	0	88,75	1	0,25	0,25	0	0	0,625	85,83333333	1	0,333333333	0,333333333	0	0	0,75	80	1	0,5	0,5	0	0	1	87,33333333	1	0,266666667	0,266666667	0	0,066666667	0,666666667	93,33333333	1	0	0	0	0,333333333	0,333333333	3	18	6,75	54
318	64	60	2	2	DLTx	3	1	459	0	0	88,57142857	1	0,142857143	0	0	0,142857143	0,857142857	87,14285714	1	0,285714286	0	0	0,142857143	0,857142857	85,71428571	1	0,428571429	0	0	0,142857143	0,857142857	87,14285714	1	0,285714286	0	0	0,142857143	0,857142857								2	25	6,458333333	35
319	59	55	1	2	DLTx	0	0	751		0	88	1	0,2	0	0	0	1	88,75	1	0,125	0	0	0	1	90	1	0	0	0	0	1	88,75	1	0,125	0	0	0	1								3	39	7,833333333	32
320	67	63	1	2	DLTx	0	0	1238		0	88	1	0,2	0	0	0,3	0,7	88,46153846	1	0,153846154	0	0	0,307692308	0,692307692	90	1	0	0	0	0,333333333	0,666666667	88,75	1	0,125	0	0	0,375	0,625	90	1	0	0	0	0,666666667	0,333333333	0	0	9,46875	60
321	60	56	2	2	DLTx	0	0	1216		0	86,66666667	1	0,5	0	0	0,166666667	0,666666667	86,25	1	0,625	0	0	0,125	0,625	85	1	1	0	0	0	0,5	87	1	0,6	0	0	0,2	0,5	90	1	0,5	0	0	0,5	0	0	0	7,6875	60
322	47	44	2	2	DLTx	0	0	1197		0	90,83333333	1	0,083333333	0	0	0,166666667	0,666666667	87,05882353	1	0,176470588	0	0	0,352941176	0,764705882	78	1	0,4	0	0	0,8	1	87,77777778	1	0,166666667	0	0	0,333333333	0,722222222	100	1	0	0	0	0	0	0	0	6,684210526	50
323	63	59	1	2	DLTx	0,5	0	1150		0	90	1	0,375	0	0	0,25	0,375	90,90909091	1	0,272727273	0	0,090909091	0,181818182	0,363636364	93,33333333	1	0	0	0,333333333	0	0,333333333	88,57142857	1	0,428571429	0	0,214285714	0,214285714	0,285714286	80	0	1	0	0,666666667	0,333333333	0	0	0	3,454545455	86
324	59	55	1	2	DLTx	3	1	1023	1	1	95	1	0	0	0	0	0,5	86,36363636	1	0	0,181818182	0,181818182	0,454545455	0,545454545	78,33333333	1	0	0,333333333	0,333333333	0,833333333	0,666666667	88,75	1	0	0,125	0,125	0,4375	0,4375	94	1	0	0	0	0,4	0,2	1	6	7,647058824	59
325	62	58	1	2	DLTx	0	0	320		0	93,75	1	0,25	0,125	0	0,125	0,125	93,75	1	0,25	0,125	0	0,125	0,125								93,75	1	0,25	0,125	0	0,125	0,125								2	0	7,125	70
326	57	54	2	2	DLTx	0,5	0	1104		0	90	1	0,333333333	0	0	0	0,666666667	92	1	0,4	0	0	0	0,4	95	1	0,5	0	0	0	0	92,85714286	1	0,428571429	0	0	0	0,285714286	95	1	0,5	0	0	0	0	0	0	10	70
327	53	49	2	2	DLTx	0,5	0	1091		0	87,5	1	0,125	0	0,25	0	0,875	86,42857143	1	0,142857143	0	0,357142857	0	0,857142857	85	1	0,166666667	0	0,5	0	0,833333333	87,5	1	0,125	0	0,3125	0	0,8125	95	1	0	0	0	0	0,5	1	13	6,8125	43
328	57	53	2	2	DLTx	0	0	1093		0	90	1	0	0	0	0,2	0,8	86,66666667	1	0,111111111	0	0	0,555555556	0,666666667	82,5	1	0,25	0	0	1	0,5	86,36363636	1	0,090909091	0	0	0,636363636	0,636363636	85	0	0	0	0	1	0,5	0	0	8,6	54
329	62	58	2	2	DLTx	0,5	0	1087		0	93	1	0,1	0	0	0	0,6	88,46153846	1	0,076923077	0	0	0,384615385	0,692307692	80	1	0	0	0	1,25	0,75	90	1	0,066666667	0	0	0,333333333	0,6	100	1	0	0	0	0	0	1	6	8,3	69
330	59	55	2	2	DLTx	1	1	214	1	1	87,14285714	1	0	0	0	0,571428571	0,714285714	87,14285714	1	0	0	0	0,571428571	0,714285714								87,14285714	1	0	0	0	0,571428571	0,714285714								2	0	7,142857143	48
331	57	53	2	2	DLTx	0	0	1047	1	1	88,57142857	1	0,142857143	0	0	0,428571429	0,571428571	88	1	0,1	0	0	0,6	0,5	86,66666667	1	0	0	0	1	0,333333333	88,33333333	1	0,083333333	0	0	0,666666667	0,416666667	90	1	0	0	0	1	0	2	25	8,375	68
332	64	61	2	2	DLTx	3	1	273	0	0	87,5	1	0,125	0	0	0,125	1	88,75	1	0,0625	0	0	0,4375	0,625	90	1	0	0	0	0,75	0,25	86,66666667	1	0,111111111	0,111111111	0	0,5	0,611111111	70	0	0,5	1	0	1	0,5	4	7	6,5	59
333	42	38	2	2	DLTx	2	1	842	0	0	89,04761905	1	0,047619048	0,095238095	0	0,095238095	0,857142857	89,64285714	1	0,071428571	0,071428571	0,071428571	0,107142857	0,714285714	91,42857143	1	0,142857143	0	0,285714286	0,142857143	0,285714286	88,06451613	1	0,096774194	0,129032258	0,096774194	0,193548387	0,677419355	73,33333333	0	0,333333333	0,666666667	0,333333333	1	0,333333333	5	7	5,833333333	65
334	58	55	1	2	DLTx	0	0	988		0	94	1	0	0	0	0	0,6	90	1	0	0	0,222222222	0	0,777777778	85	1	0	0	0,5	0	1	86,66666667	1	0,083333333	0	0,333333333	0,25	0,666666667	76,66666667	0	0,333333333	0	0,666666667	1	0,333333333	8	100	7,454545455	46
335	61	58	2	2	DLTx	0,5	0	936		0	91,42857143	1	0,142857143	0	0,142857143	0	0,571428571	89,33333333	1	0,066666667	0	0,066666667	0,333333333	0,6	87,5	1	0	0	0	0,625	0,625	90	1	0,058823529	0	0,058823529	0,352941176	0,529411765	95	1	0	0	0	0,5	0	0	0	6,617647059	69
336	53	50	1	2	DLTx	0,5	0	915		0	96	1	0	0	0	0	0,4	97,77777778	1	0	0	0	0	0,222222222	100	1	0	0	0	0	0	98	1	0	0	0	0	0,2	100	1	0	0	0	0	0	1	11	9,15	71
337	62	59	1	2	DLTx	0	0	913		0	92	1	0,6	0	0	0	0,2	88,57142857	1	0,714285714	0	0	0	0,428571429	80	1	1	0	0	0	1	88,75	1	0,75	0	0	0	0,375	90	1	1	0	0	0	0	1	6	9,4375	56
338	54	51	2	2	DLTx	3	1	569	0	0	90	1	0,166666667	0	0	0,333333333	0,5	89,28571429	1	0,285714286	0	0	0,285714286	0,5	88,75	1	0,375	0	0	0,25	0,5	88,66666667	1	0,333333333	0	0	0,266666667	0,533333333	80	0	1	0	0	0	1	2	14	4,678571429	61
339	56	53	1	2	DLTx	0	0	889		0	94,28571429	1	0	0	0	0,142857143	0,428571429	96	1	0	0	0	0,066666667	0,333333333	97,5	1	0	0	0	0	0,25	96	1	0	0	0	0,066666667	0,333333333								2	2	7,428571429	61
340	49	46	2	2	DLTx	0,5	0	910		0	100	1	0	0	0	0	0	93,75	1	0,25	0	0	0	0,375	90	1	0,4	0	0	0	0,6	94,44444444	1	0,222222222	0	0	0	0,333333333	100	1	0	0	0	0	0	0	0	8,666666667	51
341	57	54	1	2	DLTx	0	0	822		0	90	1	0	0	0	0,25	0,75	90,66666667	1	0	0	0	0,466666667	0,466666667	91,42857143	1	0	0	0	0,714285714	0,142857143	90,66666667	1	0	0	0	0,466666667	0,466666667								0	0	8,4	57
342	63	60	2	2	DLTx	0	0	786	0	0	89	1	0,2	0	0,1	0,05	0,75	91,66666667	1	0,138888889	0	0,111111111	0,055555556	0,527777778	95	1	0,0625	0	0,125	0,0625	0,25	90,52631579	1	0,157894737	0,052631579	0,131578947	0,052631579	0,552631579	70	0	0,5	1	0,5	0	1	5	68	5,930555556	65
343	52	49	2	2	DLTx	1	1	692	0	0	90,83333333	1	0,083333333	0	0,166666667	0,083333333	0,583333333	91,66666667	1	0,111111111	0	0,222222222	0,055555556	0,444444444	93,33333333	1	0,166666667	0	0,333333333	0	0,166666667	91,42857143	1	0,095238095	0	0,19047619	0,047619048	0,523809524	90	1	0	0	0	0	1	0	0	6,738095238	56
344	60	57	2	2	DLTx	0	0	771		0	88,33333333	1	0	0	0,166666667	0	1	88,75	1	0	0	0,125	0,25	0,75	90	1	0	0	0	1	0	88,75	1	0	0	0,125	0,25	0,75								1	0	9,142857143	55
345	49	46	1	2	DLTx	3	1	111	1	1	88,57142857	1	0,095238095	0	0,095238095	0,047619048	0,904761905	91,66666667	1	0,1	0	0,066666667	0,033333333	0,633333333	98,88888889	1	0,111111111	0	0	0	0	91,66666667	1	0,1	0	0,066666667	0,033333333	0,633333333								3	1	4,379310345	61
346	55	52	1	2	DLTx	0,5	0	710		0	92,85714286	1	0,285714286	0	0,142857143	0,142857143	0,142857143	90	1	0,142857143	0	0,214285714	0,357142857	0,285714286	87,14285714	1	0	0	0,285714286	0,571428571	0,428571429	90	1	0,142857143	0	0,214285714	0,357142857	0,285714286								0	0	8,535714286	68
347	68	61	1	3	DLTx	0	0	162		0	95	1	0	0	0	0	0,5	95	1	0	0	0	0	0,5								95	1	0	0	0	0	0,5								1	0	8	25
348	61	55	1	3	DLTx	3	1	1160	0	0	92,5	1	0,125	0	0,125	0,125	0,375	90	1	0,181818182	0	0,181818182	0,272727273	0,363636364	83,33333333	1	0,333333333	0	0,333333333	0,666666667	0,333333333	90	1	0,153846154	0	0,153846154	0,230769231	0,461538462	90	1	0	0	0	0	1	0	0	6,678571429	65
349	73	67	2	3	SLTx	0	0	1948		0	95	1	0	0	0,166666667	0,166666667	0,166666667	93	1	0	0,1	0,1	0,2	0,3	90	1	0	0,25	0	0,25	0,5	90,76923077	1	0	0,384615385	0,076923077	0,230769231	0,230769231	83,33333333	0	0	1,333333333	0	0,333333333	0	2	0	7,147058824	50
350	60	54	1	3	DLTx	3	1	915	0	0	98,33333333	1	0	0	0	0	0,166666667	95,83333333	1	0	0	0	0	0,416666667	93,33333333	1	0	0	0	0	0,666666667	96,25	1	0	0	0	0,083333333	0,291666667	96,66666667	1	0	0	0	0,166666667	0,166666667	2	11	5,22	67
351	67	62	1	3	DLTx	0	0	1913		0	95,45454545	1	0	0	0	0	0,454545455	93,125	1	0	0	0,125	0,0625	0,5	88	1	0	0	0,4	0,2	0,6	92,77777778	1	0,055555556	0	0,111111111	0,111111111	0,444444444	90	1	0,5	0	0	0,5	0	0	0	9,15	69
352	48	42	1	3	SLTx	0	0	1900		0	88,75	1	0	0	0	0,5	0,625	90	1	0,083333333	0	0,083333333	0,333333333	0,5	92,5	1	0,25	0	0,25	0	0,25	92	1	0,066666667	0	0,066666667	0,266666667	0,4	100	1	0	0	0	0	0	0	0	8,5	65
353	52	46	1	3	DLTx	0,5	0	595		0	92,5	1	0	0,25	0	0,25	0,25	92,5	1	0	0,25	0	0,25	0,25								92,5	1	0	0,25	0	0,25	0,25								3	0		0
354	72	66	1	3	DLTx	0	0	1114		0	90,90909091	1	0,181818182	0,090909091	0	0,272727273	0,363636364	90,76923077	1	0,230769231	0,076923077	0	0,230769231	0,384615385	86,66666667	1	0,666666667	0	0	0	0,666666667	91,5	1	0,15	0,05	0	0,15	0,5	92,85714286	1	0	0	0	0	0,714285714	4	25	8,117647059	56
355	56	50	1	3	DLTx	3	1	890	1	1	91,25	1	0	0	0	0,625	0,25	91,81818182	1	0	0	0	0,636363636	0,181818182	93,33333333	1	0	0	0	0,666666667	0	88,42105263	1	0,105263158	0,052631579	0,052631579	0,789473684	0,157894737	83,75	0	0,25	0,125	0,125	1	0,125	1	6	9,647058824	65
356	59	54	1	3	DLTx	2	1	616	1	1	87,77777778	1	0,111111111	0,222222222	0,222222222	0,333333333	0,333333333	86,5	1	0,1	0,2	0,15	0,6	0,3	85,45454545	1	0,090909091	0,181818182	0,090909091	0,818181818	0,272727273	86,5	1	0,1	0,2	0,15	0,6	0,3								3	74	6,578947368	49
357	55	50	1	3	DLTx	0,5	0	1783		0	88,33333333	1	0	0	0,166666667	0,166666667	0,833333333	88,66666667	1	0,066666667	0	0,2	0,133333333	0,733333333	90	1	0,333333333	0	0,333333333	0	0,333333333	89,41176471	1	0,058823529	0	0,176470588	0,176470588	0,647058824	95	1	0	0	0	0,5	0	0	0	8,416666667	64
358	69	64	1	3	DLTx	2	1	385	0	0	88,66666667	1	0,066666667	0,066666667	0,066666667	0,4	0,533333333	87,05882353	1	0,058823529	0,058823529	0,176470588	0,470588235	0,529411765	75	1	0	0	1	1	0,5	87,05882353	1	0,058823529	0,058823529	0,176470588	0,470588235	0,529411765								0	0	8,107142857	45
359	63	58	1	3	DLTx	3	1	160		0	92,72727273	1	0,090909091	0	0	0,181818182	0,454545455	93,33333333	1	0,083333333	0	0	0,166666667	0,416666667	100	1	0	0	0	0	0	93,33333333	1	0,083333333	0	0	0,166666667	0,416666667								4	15	5,583333333	24
360	64	59	2	3	DLTx	2	1	994	1	1	88,57142857	1	0	0,285714286	0	0,142857143	0,714285714	90,58823529	1	0,058823529	0,117647059	0	0,352941176	0,411764706	92	1	0,1	0	0	0,5	0,2	91,36363636	1	0,045454545	0,136363636	0	0,318181818	0,363636364	94	1	0	0,2	0	0,2	0,2	0	0	7,192307692	63
361	65	60	1	3	DLTx	3	1	327	0	0	91	1	0	0	0	0,3	0,6	90,90909091	1	0	0	0	0,363636364	0,545454545	90	1	0	0	0	1	0	90,90909091	1	0	0	0	0,363636364	0,545454545								3	1	6,083333333	40
362	54	49	1	3	DLTx	2	1	543	0	0	88,46153846	1	0,230769231	0,076923077	0,307692308	0,153846154	0,384615385	87,27272727	1	0,227272727	0,045454545	0,318181818	0,227272727	0,454545455	85,55555556	1	0,222222222	0	0,333333333	0,333333333	0,555555556	87,08333333	1	0,208333333	0,041666667	0,291666667	0,291666667	0,458333333	85	0	0	0	0	1	0,5	5	88	4,470588235	57
363	57	52	1	3	DLTx	0	0	1623		0	93,33333333	1	0	0	0	0,111111111	0,555555556	93,63636364	1	0	0	0	0,090909091	0,545454545	95	1	0	0	0	0	0,5	90	1	0,076923077	0	0,153846154	0,230769231	0,538461538	70	0	0,5	0	1	1	0,5	2	11	8,25	57
364	64	59	1	3	DLTx	0	0	1604		0	91,25	1	0	0	0	0,5	0,375	89,09090909	1	0,090909091	0	0	0,545454545	0,454545455	85	1	0,25	0	0	0,75	0,5	87,5	1	0,166666667	0	0	0,583333333	0,5	70	0	1	0	0	1	1	0	0	6,333333333	65
365	58	54	1	3	DLTx	0	0	1614		0	93,75	1	0	0	0	0,125	0,5	91,81818182	1	0	0	0	0,181818182	0,636363636	86,66666667	1	0	0	0	0,333333333	1	90,76923077	1	0	0	0	0,307692308	0,615384615	85	0	0	0	0	1	0,5	1	0	5,545454545	70
366	53	48	2	3	DLTx	0,5	0	1624		0	86,66666667	1	0,166666667	0	0,166666667	0,166666667	0,833333333	88,88888889	1	0,111111111	0	0,222222222	0,111111111	0,666666667	93,33333333	1	0	0	0,333333333	0	0,333333333	90,90909091	1	0,090909091	0	0,181818182	0,090909091	0,545454545	100	1	0	0	0	0	0	0	0	8,392857143	72
367	66	61	1	3	DLTx	0	0	1560		0	91,25	1	0	0	0,125	0	0,75	92,72727273	1	0	0	0,090909091	0,090909091	0,545454545	96,66666667	1	0	0	0	0,333333333	0	91,42857143	1	0	0	0,071428571	0,214285714	0,571428571	86,66666667	1	0	0	0	0,666666667	0,666666667	0	0	8,933333333	57
368	44	39	1	3	DLTx	0	0	1562		0	86,66666667	1	0	0,222222222	0	0,444444444	0,666666667	87,14285714	1	0	0,214285714	0	0,5	0,571428571	88	1	0	0,2	0	0,6	0,4	86,66666667	1	0	0,2	0	0,533333333	0,6	80	0	0	0	0	1	1	0	0	6,5	63
369	39	34	2	3	DLTx	3	1	176	0	0	92,14285714	1	0,214285714	0	0,214285714	0,142857143	0,214285714	91,57894737	1	0,157894737	0	0,157894737	0,263157895	0,263157895	90	1	0	0	0	0,6	0,4	92	1	0,15	0	0,15	0,25	0,25	100	1	0	0	0	0	0	0	0	4,444444444	67
370	47	43	2	3	DLTx	0,5	0	1529		0	88,57142857	1	0,142857143	0,142857143	0	0,285714286	0,571428571	88,46153846	1	0,076923077	0,076923077	0	0,153846154	0,846153846	88,33333333	1	0	0	0	0	1,166666667	89,33333333	1	0,133333333	0,066666667	0	0,133333333	0,733333333	95	1	0,5	0	0	0	0	3	14	7,46875	58
371	41	36	2	3	DLTx	0	0	1516		0	88,33333333	1	0	0	0	0	1,166666667	93,57142857	1	0	0	0	0	0,642857143	97,5	1	0	0	0	0	0,25	94,44444444	1	0	0	0	0	0,555555556	97,5	1	0	0	0	0	0,25	1	0	7,916666667	74
372	63	59	1	3	DLTx	0	0	1411		0	87,5	1	0	0,166666667	0,083333333	0,416666667	0,583333333	89,33333333	1	0	0,133333333	0,066666667	0,333333333	0,533333333	96,66666667	1	0	0	0	0	0,333333333	91	1	0	0,1	0,05	0,25	0,5	96	1	0	0	0	0	0,4	3	78	5,588235294	60
373	61	57	2	3	DLTx	0	0	1385		0	86,66666667	1	0,111111111	0	0,222222222	0,111111111	0,888888889	88,46153846	1	0,076923077	0	0,153846154	0,153846154	0,769230769	92,5	1	0	0	0	0,25	0,5	89,375	1	0,0625	0	0,125	0,25	0,625	93,33333333	1	0	0	0	0,666666667	0	0	0	8,53125	55
374	60	56	2	3	DLTx	0,5	0	1367		0	88,57142857	1	0,285714286	0	0,142857143	0,285714286	0,428571429	88,88888889	1	0,222222222	0	0,111111111	0,222222222	0,555555556	90	1	0	0	0	0	1	88,18181818	1	0,181818182	0	0,090909091	0,363636364	0,545454545	85	0	0	0	0	1	0,5	2	0	9,115384615	69
375	53	49	1	3	DLTx	1	1	883	0	0	94,34782609	1	0	0	0,086956522	0,043478261	0,434782609	94,48275862	1	0	0	0,068965517	0,034482759	0,448275862	95	1	0	0	0	0	0,5	93,05555556	1	0,027777778	0	0,111111111	0,083333333	0,472222222	87,14285714	1	0,142857143	0	0,285714286	0,285714286	0,571428571	5	38	6,77027027	69
376	65	61	1	3	DLTx	0,5	0	1344		0	92,5	1	0,125	0	0,125	0,25	0,25	93,125	1	0,0625	0	0,125	0,125	0,375	93,75	1	0	0	0,125	0	0,5	92,77777778	1	0,111111111	0	0,166666667	0,111111111	0,333333333	90	1	0,5	0	0,5	0	0	0	0	9,25	76
377	65	61	2	3	DLTx	0	0	483		0	88,57142857	1	0,142857143	0	0	0	1	88,57142857	1	0,142857143	0	0	0	1								88,57142857	1	0,142857143	0	0	0	1								1	19	8,3	51
378	63	58	1	3	DLTx	0	0	1336		0	98	1	0	0	0	0	0,2	89,33333333	1	0,4	0	0,066666667	0,333333333	0,266666667	85	1	0,6	0	0,1	0,5	0,3	88,88888889	1	0,444444444	0	0,055555556	0,333333333	0,277777778	86,66666667	1	0,666666667	0	0	0,333333333	0,333333333	1	3	8,631578947	69
379	53	49	1	3	DLTx	0,5	0	1306		0	93	1	0	0	0	0	0,7	90,66666667	1	0,066666667	0	0,133333333	0,266666667	0,466666667	86	1	0,2	0	0,4	0,8	0	89,44444444	1	0,055555556	0	0,222222222	0,388888889	0,388888889	83,33333333	0	0	0	0,666666667	1	0	5	24	6,289473684	60
380	53	49	1	3	DLTx	0	0	375		0	90,95238095	1	0,047619048	0	0,047619048	0,285714286	0,523809524	90,95238095	1	0,047619048	0	0,047619048	0,285714286	0,523809524								90,95238095	1	0,047619048	0	0,047619048	0,285714286	0,523809524								4	5	6,523809524	58
381	59	55	1	3	DLTx	0,5	0	1193		0	90	1	0	0	0	0,285714286	0,714285714	88,33333333	1	0	0	0	0,5	0,666666667	86	1	0	0	0	0,8	0,6	86,875	1	0	0	0	0,625	0,6875	82,5	0	0	0	0	1	0,75	1	0	7,5	49
382	63	59	1	3	DLTx	3	1	597	1	1	92	1	0,4	0	0	0	0,4	87,27272727	1	0,181818182	0,090909091	0,363636364	0,363636364	0,272727273	83,33333333	1	0	0,166666667	0,666666667	0,666666667	0,166666667	87,27272727	1	0,181818182	0,090909091	0,363636364	0,363636364	0,272727273								1	20	7,727272727	55
383	50	47	1	3	DLTx	0	0	1174		0	87,27272727	1	0,090909091	0	0	0,454545455	0,727272727	87,14285714	1	0,142857143	0	0	0,428571429	0,714285714	86,66666667	1	0,333333333	0	0	0,333333333	0,666666667	88	1	0,133333333	0	0	0,4	0,666666667	100	1	0	0	0	0	0	1	12	9	52
384	61	58	2	3	DLTx	1	1	749	1	1	91,66666667	1	0	0	0	0	0,833333333	93,63636364	1	0	0	0	0	0,636363636	96,66666667	1	0	0	0	0	0,333333333	95,625	1	0	0	0	0	0,4375	100	1	0	0	0	0	0	1	2	8,235294118	66
385	65	61	2	3	DLTx	0	0	1105		0	90	1	0	0	0,2	0	0,8	90	1	0,142857143	0	0,142857143	0,142857143	0,571428571	90	1	0,5	0	0	0,5	0	87,77777778	1	0,222222222	0	0,111111111	0,333333333	0,555555556	80	0	0,5	0	0	1	0,5	1	0	6,1875	62
386	67	63	2	3	DLTx	1	1	942	0	0	90	1	0	0	0	0,4	0,6	86,25	1	0	0	0	0,875	0,5	80	1	0	0	0	1,666666667	0,333333333	87,05882353	1	0,058823529	0	0,058823529	0,764705882	0,411764706	87,77777778	1	0,111111111	0	0,111111111	0,666666667	0,333333333	0	0	8,34375	71
387	61	57	1	3	DLTx	0,5	0	1059		0	92,72727273	1	0	0	0	0,272727273	0,454545455	90	1	0	0,058823529	0	0,529411765	0,411764706	85	1	0	0,166666667	0	1	0,333333333	90,55555556	1	0	0,055555556	0	0,5	0,388888889	100	1	0	0	0	0	0	0	0	6,194444444	64
388	52	48	2	3	DLTx	3	1	650	1	1	88,57142857	1	0,142857143	0	0,142857143	0,285714286	0,571428571	88	1	0,1	0	0,2	0,5	0,4	85	1	0	0	0,25	1	0,25	87,33333333	1	0,133333333	0	0,2	0,666666667	0,266666667	86	0	0,2	0	0,2	1	0	4	32	7,866666667	64
389	55	51	2	3	DLTx	0,5	0	1021		0	87,77777778	1	0,111111111	0	0	0,444444444	0,666666667	92,14285714	1	0,071428571	0	0	0,285714286	0,428571429	100	1	0	0	0	0	0	93,125	1	0,0625	0	0	0,25	0,375	100	1	0	0	0	0	0	0	0	7,53125	60
390	60	57	1	3	DLTx	0,5	0	1025		0	86,25	1	0,5	0	0,25	0	0,625	86,66666667	1	0,444444444	0	0,222222222	0	0,666666667	90	1	0	0	0	0	1	89,09090909	1	0,363636364	0	0,181818182	0	0,545454545	100	1	0	0	0	0	0	1	0	5,6	62
391	54	50	1	3	DLTx	0,5	0	911		0	87,5	1	0,5	0,25	0,25	0	0,25	88,75	1	0,25	0,125	0,25	0	0,5	90	1	0	0	0,25	0	0,75	89	1	0,3	0,1	0,2	0,1	0,4	90	1	0,5	0	0	0,5	0	0	0	9	61
392	65	63	2	3	DLTx	0	0	847		0	88,33333333	1	0,333333333	0,166666667	0	0	0,666666667	88	1	0,4	0,1	0	0,1	0,6	87,5	1	0,5	0	0	0,25	0,5	88	1	0,4	0,1	0	0,1	0,6								0	0	9,722222222	57
393	52	49	1	3	DLTx	0	0	845		0	95	1	0	0	0	0	0,5	91,42857143	1	0,142857143	0,142857143	0	0	0,571428571	70	1	1	1	0	0	1	91,25	1	0,25	0,125	0	0	0,5	90	1	1	0	0	0	0	0	0	6,9375	68
394	65	63	1	3	DLTx	0	0	826		0	100	1	0	0	0	0	0	97,14285714	1	0	0	0	0	0,285714286	93,33333333	1	0	0	0	0	0,666666667	97,14285714	1	0	0	0	0	0,285714286								0	0	8,714285714	63
395	65	62	1	3	DLTx	0,5	0	805		0	87,77777778	1	0	0	0,444444444	0,222222222	0,555555556	86	1	0	0	0,4	0,4	0,6	70	1	0	0	0	2	1	86,36363636	1	0	0	0,363636364	0,363636364	0,636363636	90	1	0	0	0	0	1	3	17	4,681818182	49
396	51	48	2	3	DLTx	0	0	782		0	86,66666667	1	0,333333333	0,166666667	0	0,166666667	0,666666667	88,57142857	1	0,285714286	0,142857143	0	0,142857143	0,571428571	95	1	0	0,5	0	0	0	86,25	1	0,25	0,375	0	0,125	0,625	70	0	0	2	0	0	1	0	0	8,25	56
397	63	60	1	3	DLTx	0	0	763		0	87,77777778	1	0,555555556	0	0,222222222	0	0,444444444	86,42857143	1	0,5	0	0,285714286	0	0,571428571	84	1	0,4	0	0,4	0	0,8	87,33333333	1	0,466666667	0	0,266666667	0	0,533333333	100	1	0	0	0	0	0	5	14	6,692307692	64
398	61	59	1	3	DLTx	0,5	0	732		0	91,66666667	1	0,083333333	0,166666667	0	0	0,583333333	93,125	1	0,0625	0,125	0	0	0,5	97,5	1	0	0	0	0	0,25	93,52941176	1	0,058823529	0,117647059	0	0	0,470588235	100	1	0	0	0	0	0	0	0	7,25	63
399	63	61	1	3	DLTx	0	0	730		0	96,66666667	1	0	0	0	0	0,333333333	97	1	0	0	0	0	0,3	97,5	1	0	0	0	0	0,25	97	1	0	0	0	0	0,3								3	0	8,444444444	69
400	62	59	1	3	DLTx	0	0	709		0	91,66666667	1	0,333333333	0	0,166666667	0	0,333333333	87,5	1	0,25	0	0,5	0	0,5	75	1	0	0	1,5	0	1	87,5	1	0,25	0	0,5	0	0,5								0	0	6,928571429	60
401	68	65	1	3	DLTx	0	0	468		0	90	1	0	0	0	1	0	90	1	0	0	0	1	0								90	1	0	0	0	1	0								1	0	4	?
402	53	46	2	4	DLTx	1	1	456	0	0	90	1	0	0	0	0,363636364	0,636363636	88,66666667	1	0	0	0	0,533333333	0,6	85	1	0	0	0	1	0,5	88,66666667	1	0	0	0	0,533333333	0,6								4	35	7,35	25
403	39	32	1	4	DLTx	0	0	129		0	90	1	0	0	0,4	0	0,6	90	1	0	0	0,4	0	0,6								90	1	0	0	0,4	0	0,6								1	0	7	22
404	48	42	1	4	DLTx	3	1	832	1	1	92,85714286	1	0	0	0	0,428571429	0,285714286	91	1	0,1	0	0,1	0,4	0,3	86,66666667	1	0,333333333	0	0,333333333	0,333333333	0,333333333	90,71428571	1	0,071428571	0	0,142857143	0,428571429	0,285714286	90	1	0	0	0,25	0,5	0,25	0	0	4,833333333	65
405	65	60	2	4	DLTx	3	1	977	0	0	90	1	0	0	0	0,285714286	0,714285714	92,72727273	1	0,090909091	0	0	0,181818182	0,454545455	97,5	1	0,25	0	0	0	0	94,70588235	1	0,058823529	0	0,058823529	0,117647059	0,294117647	98,33333333	1	0	0	0,166666667	0	0	1	0	7,464285714	61
406	39	33	2	4	DLTx	3	1	187	0	0	88	1	0	0	0	0,6	0,6	91,25	1	0	0	0	0,375	0,5	96,66666667	1	0	0	0	0	0,333333333	92,22222222	1	0	0	0	0,333333333	0,444444444	100	1	0	0	0	0	0	2	13	7,130434783	67
407	53	47	2	4	DLTx	0,5	0	1870		0	90	1	0	0	0,1	0,4	0,5	91,42857143	1	0	0	0,071428571	0,285714286	0,5	95	1	0	0	0	0	0,5	91,25	1	0	0,0625	0,0625	0,25	0,5	90	1	0	0,5	0	0	0,5	0	0	8	72
408	58	52	1	4	DLTx	3	1	1098	0	0	92,5	1	0	0	0	0	0,75	89,23076923	1	0	0	0,076923077	0,307692308	0,692307692	84	1	0	0	0,2	0,8	0,6	86,875	1	0,1875	0	0,0625	0,5	0,5625	76,66666667	0	1	0	0	1,333333333	0	0	0	4,954545455	52
409	26	21	1	4	DLTx	0	0	1614		0	92,30769231	1	0,076923077	0	0	0,076923077	0,615384615	94,11764706	1	0,058823529	0	0	0,058823529	0,470588235	100	1	0	0	0	0	0	94	1	0,1	0	0	0,05	0,45	93,33333333	1	0,333333333	0	0	0	0,333333333	0	0	9,523809524	59
410	66	61	2	4	DLTx	0,5	0	1554		0	88,57142857	1	0	0,142857143	0	0,571428571	0,428571429	88	1	0	0,066666667	0	0,466666667	0,666666667	87,5	1	0	0	0	0,375	0,875	88,23529412	1	0	0,058823529	0	0,529411765	0,588235294	90	1	0	0	0	1	0	0	0	6,875	72
411	34	30	2	4	DLTx	0,5	0	1456		0	90	1	0	0	0,333333333	0,222222222	0,444444444	89,28571429	1	0	0	0,357142857	0,142857143	0,571428571	90	1	0	0	0,333333333	0	0,666666667	90	1	0	0	0,333333333	0,133333333	0,533333333	100	1	0	0	0	0	0	1	5	7,1875	58
412	58	53	1	4	DLTx	0	0	1412		0	88,33333333	1	0,166666667	0	0,166666667	0,166666667	0,666666667	86,66666667	1	0,444444444	0	0,222222222	0,111111111	0,555555556	83,33333333	1	1	0	0,333333333	0	0,333333333	86,36363636	1	0,363636364	0,090909091	0,363636364	0,090909091	0,454545455	85	0	0	0,5	1	0	0	2	79	8,7	61
413	24	20	2	4	DLTx	3	1	840	0	0	91,66666667	1	0,166666667	0	0	0	0,666666667	92,22222222	1	0,111111111	0	0	0	0,666666667	93,33333333	1	0	0	0	0	0,666666667	89,28571429	1	0,142857143	0	0,142857143	0	0,785714286	84	0	0,2	0	0,4	0	1	1	0	9,2	35
414	38	34	2	4	DLTx	0,5	0	1340		0	90	1	0,333333333	0	0	0	0,666666667	89,16666667	1	0,25	0	0,166666667	0	0,666666667	86,66666667	1	0	0	0,666666667	0	0,666666667	88,57142857	1	0,214285714	0	0,214285714	0	0,714285714	85	0	0	0	0,5	0	1	2	13	8,375	52
415	69	65	2	4	DLTx	3	1	494	0	0	91,53846154	1	0,153846154	0	0	0	0,692307692	90	1	0,095238095	0	0,047619048	0,095238095	0,761904762	87,5	1	0	0	0,125	0,25	0,875	90,37037037	1	0,074074074	0	0,037037037	0,111111111	0,740740741	91,66666667	1	0	0	0	0,166666667	0,666666667	3	45	5,642857143	41
416	53	49	1	4	DLTx	0,5	0	1194		0	86,66666667	1	0	0,166666667	0,166666667	0	1	92,85714286	1	0	0,071428571	0,071428571	0	0,571428571	97,5	1	0	0	0	0	0,25	92,35294118	1	0	0,058823529	0,058823529	0	0,647058824	90	1	0	0	0	0	1	0	0	7,382352941	57
417	62	58	2	4	DLTx	0,5	0	1196		0	93,57142857	1	0	0	0	0,071428571	0,571428571	93,52941176	1	0	0	0	0,058823529	0,588235294	93,33333333	1	0	0	0	0	0,666666667	94,21052632	1	0	0	0	0,052631579	0,526315789	100	1	0	0	0	0	0	1	0	5,583333333	73
418	56	53	2	4	DLTx	0	0	1134		0	88,33333333	1	0	0	0	0,5	0,666666667	87,77777778	1	0	0	0	0,666666667	0,555555556	86,66666667	1	0	0	0	1	0,333333333	86,36363636	1	0	0	0	0,909090909	0,454545455	80	0	0	0	0	2	0	0	0	8,458333333	56
419	53	49	2	4	DLTx	0,5	0	1128		0	87,5	1	0,375	0,375	0,125	0	0,375	86,66666667	1	0,444444444	0,333333333	0,111111111	0	0,444444444	90	1	0,5	0	0	0	0,5	87,69230769	1	0,307692308	0,230769231	0,076923077	0	0,615384615	90	1	0	0	0	0	1	2	23	5,038461538	66
420	64	60	1	4	DLTx	0	0	992		0	92	1	0,1	0	0	0	0,7	92,30769231	1	0,076923077	0	0	0	0,692307692	93,33333333	1	0	0	0	0	0,666666667	92,85714286	1	0,071428571	0	0	0	0,642857143	100	1	0	0	0	0	0	1	0	6,769230769	65
421	62	59	1	4	DLTx	0,5	0	990		0	95	1	0	0	0	0	0,5	96,66666667	1	0	0	0	0	0,333333333	100	1	0	0	0	0	0	97	1	0	0	0	0	0,3	100	1	0	0	0	0	0	0	0	7,785714286	68
422	25	22	2	4	DLTx	0	0	1007		0	93,33333333	1	0	0	0	0,666666667	0	93,33333333	1	0	0	0	0,555555556	0,111111111	93,33333333	1	0	0	0	0,333333333	0,333333333	91	1	0	0	0,1	0,6	0,2	70	0	0	0	1	1	1	1	1	8,35	64
423	43	39	2	4	DLTx	0,5	0	978		0	88	1	0,1	0	0	0,5	0,6	90,76923077	1	0,076923077	0	0	0,384615385	0,461538462	100	1	0	0	0	0	0	91,25	1	0,0625	0	0	0,3125	0,5	93,33333333	1	0	0	0	0	0,666666667	2	14	6,5	69
424	47	44	2	4	DLTx	0,5	0	856		0	92,85714286	1	0,142857143	0,142857143	0,142857143	0	0,285714286	93	1	0,1	0,1	0,1	0,2	0,2	93,33333333	1	0	0	0	0,666666667	0	93	1	0,1	0,1	0,1	0,2	0,2								2	0	6,5	70
425	55	52	1	4	DLTx	0	0	752		0	92	1	0	0	0	0	0,8	91,53846154	1	0	0	0	0	0,846153846	90	1	0	0	0	0	1	92,14285714	1	0	0	0	0	0,785714286	100	1	0	0	0	0	0	0	0	8,857142857	72
426	63	60	1	4	DLTx	0,5	0	746		0	95	1	0	0	0	0	0,5	94,28571429	1	0	0	0	0	0,571428571	90	1	0	0	0	0	1	95	1	0	0	0	0	0,5	100	1	0	0	0	0	0	0	0	6,5	68
427	64	62	1	4	DLTx	0,5	0	749		0	90	1	0,333333333	0	0	0,333333333	0,333333333	93,33333333	1	0,222222222	0	0	0,222222222	0,222222222	100	1	0	0	0	0	0	93,33333333	1	0,222222222	0	0	0,222222222	0,222222222								0	0	8,111111111	80
[truncated: 63 more columns]
